# Supplementary material for: Ethyl 2-(4-bromo­phen­yl)-1-sec-butyl-1H-benzimidazole-5-carboxyl­ate
Source: Acta Crystallogr Sect E Struct Rep Online. 2011 Nov 30;67(Pt 12):o3453. doi: 10.1107/S1600536811048999 (PMC3239083; doi:10.1107/S1600536811048999)
Supplement: Supplementary file 2 [file e-67-o3453-Isup2.hkl]

# 
# h,k,l, Fc-squared, Fo-squared, sigma(Fo-squared) and status flag 
# 
data_I
_shelx_title ' na49_0m in P2(1)/c  (100K)' 
_shelx_refln_list_code          4 
_shelx_F_calc_maximum      263.96 
_exptl_crystal_F_000       824.00 
_reflns_d_resolution_high  0.8409 
 
loop_ 
 _symmetry_equiv_pos_as_xyz 
 'x, y, z' 
 '-x, y+1/2, -z+1/2' 
 '-x, -y, -z' 
 'x, -y-1/2, z-1/2' 
 
_cell_length_a    10.5187 
_cell_length_b    12.7525 
_cell_length_c    13.7444 
_cell_angle_alpha  90.000 
_cell_angle_beta   98.101 
_cell_angle_gamma  90.000 
 
_shelx_F_squared_multiplier     1.000 
 
loop_ 
 _refln_index_h 
 _refln_index_k 
 _refln_index_l 
 _refln_F_squared_calc 
 _refln_F_squared_meas 
 _refln_F_squared_sigma 
 _refln_observed_status 
   1   0   0     4260.39     4162.91     83.40 o 
   2   0   0     1741.59     1759.75     28.60 o 
   3   0   0       59.80       65.06      2.95 o 
   4   0   0     1189.57     1180.82     17.72 o 
   5   0   0     1290.85     1274.78     17.34 o 
   6   0   0       37.51       45.84      6.89 o 
   7   0   0     1499.92     1375.98     17.97 o 
   8   0   0     3127.08     3079.05     37.12 o 
   9   0   0     5041.62     5130.05     65.56 o 
  10   0   0       26.32       54.60     10.34 o 
  11   0   0      613.33      586.66     19.44 o 
  12   0   0        0.03        8.48      9.28 o 
   1   1   0    10480.84    10471.66    162.79 o 
   2   1   0      105.25      145.97      4.85 o 
   3   1   0    13333.93    13591.51    151.28 o 
   4   1   0     5643.43     5528.46     53.88 o 
   5   1   0     2656.67     2327.46     20.33 o 
   6   1   0      477.98      465.76      5.50 o 
   7   1   0     2020.74     2120.55     18.50 o 
   8   1   0      462.34      496.84      6.74 o 
   9   1   0        7.35       23.26      2.98 o 
  10   1   0     1149.61     1145.76     18.46 o 
  11   1   0      197.69      215.63      9.04 o 
  12   1   0      733.21      797.83     19.21 o 
   0   2   0     8723.71     8737.10    138.48 o 
   1   2   0      344.99      237.88      5.48 o 
   2   2   0       91.53      107.42      3.42 o 
   3   2   0      804.45      835.77      8.98 o 
   4   2   0      198.10      214.56      3.52 o 
   5   2   0     5394.22     6069.09     50.86 o 
   6   2   0       10.10       14.65      1.90 o 
   7   2   0      293.26      282.83      4.64 o 
   8   2   0      180.05      188.69      4.18 o 
   9   2   0        5.60        6.69      3.02 o 
  10   2   0      203.14      221.75     11.26 o 
  11   2   0       18.06       19.62      5.65 o 
  12   2   0       21.62       31.41      7.85 o 
   1   3   0       11.58       12.46      1.65 o 
   2   3   0      267.61      248.31      4.05 o 
   3   3   0     4334.12     4292.37     41.93 o 
   4   3   0     2116.95     2062.55     18.89 o 
   5   3   0     1895.21     1805.81     16.20 o 
   6   3   0     2942.91     3003.75     26.20 o 
   7   3   0      582.27      538.73      8.10 o 
   8   3   0       69.47       68.60      3.10 o 
   9   3   0      147.26      150.10      4.73 o 
  10   3   0      113.68      116.26      6.69 o 
  11   3   0      180.68      194.09      9.88 o 
  12   3   0      848.09      894.59     20.10 o 
   0   4   0    13384.73    13672.37    216.16 o 
   1   4   0     4779.99     4847.56     47.22 o 
   2   4   0      824.42      730.30      7.63 o 
   3   4   0      948.11      964.07      9.99 o 
   4   4   0     1436.50     1545.67     13.92 o 
   5   4   0     7418.10     7856.13     65.53 o 
   6   4   0     3315.73     3228.76     28.09 o 
   7   4   0     2157.17     2113.59     18.62 o 
   8   4   0     4857.90     4784.12     41.33 o 
   9   4   0     4232.58     4244.73     43.09 o 
  10   4   0      468.35      498.57     13.63 o 
  11   4   0      545.54      543.34     15.05 o 
   1   5   0     2720.04     2863.68     28.46 o 
   2   5   0     5126.74     5364.75     49.74 o 
   3   5   0      800.98      666.73      7.33 o 
   4   5   0     2439.69     2171.06     19.11 o 
   5   5   0     2780.57     2792.88     24.41 o 
   6   5   0      757.76      715.84      8.04 o 
   7   5   0     2183.23     2315.61     21.13 o 
   8   5   0     1508.34     1443.83     15.15 o 
   9   5   0      578.66      581.62     10.95 o 
  10   5   0     1886.70     1781.51     43.50 o 
  11   5   0     1064.45     1100.40     22.31 o 
   0   6   0      394.19      341.22     10.09 o 
   1   6   0     5849.92     6211.70     57.61 o 
   2   6   0       71.53       51.97      2.19 o 
   3   6   0       11.45       28.47      2.59 o 
   4   6   0       58.75       54.57      1.96 o 
   5   6   0        4.27        8.30      1.99 o 
   6   6   0        4.74        8.09      2.28 o 
   7   6   0       18.09       19.57      2.75 o 
   8   6   0      225.69      236.44      6.36 o 
   9   6   0      290.33      306.23      9.33 o 
  10   6   0       12.17       18.72      7.34 o 
  11   6   0      142.98      128.01      9.48 o 
   1   7   0      380.74      399.13      5.46 o 
   2   7   0      350.64      347.96      4.74 o 
   3   7   0     2183.06     2179.78     19.39 o 
   4   7   0       23.55       22.28      2.38 o 
   5   7   0       35.01       30.77      2.15 o 
   6   7   0     1636.18     1621.05     14.84 o 
   7   7   0     1999.91     2001.72     21.12 o 
   8   7   0        6.61        1.18      4.26 o 
   9   7   0      516.13      467.23     10.73 o 
  10   7   0       76.80       74.32      8.26 o 
   0   8   0     4983.68     4615.94    132.89 o 
   1   8   0     3458.15     3441.07     29.90 o 
   2   8   0     6115.34     6365.13     51.53 o 
   3   8   0     2548.37     2522.21     21.46 o 
   4   8   0       51.45       45.78      2.48 o 
   5   8   0     1993.43     1961.55     20.80 o 
   6   8   0      262.64      272.33      5.93 o 
   7   8   0     2700.61     2627.18     30.24 o 
   8   8   0      220.21      246.73      7.84 o 
   9   8   0      596.86      616.99     15.49 o 
  10   8   0      908.07      898.80     20.11 o 
   1   9   0      999.32      982.54      9.63 o 
   2   9   0      934.18      863.61      8.81 o 
   3   9   0     2083.40     2027.80     17.81 o 
   4   9   0     3771.95     3740.12     31.33 o 
   5   9   0     3162.51     3117.08     32.48 o 
   6   9   0      501.51      540.12      9.65 o 
   7   9   0       82.04       87.01      5.67 o 
   8   9   0       28.36       39.12      5.52 o 
   9   9   0      332.13      309.29      9.48 o 
   0  10   0     1388.77     1381.79     23.61 o 
   1  10   0      980.32     1036.75     10.32 o 
   2  10   0       58.18       51.38      2.87 o 
   3  10   0      256.84      274.38      5.07 o 
   4  10   0      412.01      416.40      7.91 o 
   5  10   0       67.73       73.70      4.56 o 
   6  10   0      831.81      822.78     15.05 o 
   7  10   0      313.51      324.09     12.42 o 
   8  10   0      909.76      919.84     17.81 o 
   9  10   0       64.61       80.86      7.51 o 
   1  11   0      109.24      106.25      4.55 o 
   2  11   0        9.78       21.97      3.34 o 
   3  11   0      750.29      789.01     11.85 o 
   4  11   0       45.09       60.68      5.70 o 
   5  11   0      525.72      536.13     13.34 o 
   6  11   0       78.20       77.08      7.45 o 
   7  11   0       72.55       74.16      7.03 o 
   8  11   0        3.03       14.08      6.83 o 
   0  12   0     2701.77     2634.98     48.66 o 
   1  12   0     2234.37     2274.24     28.60 o 
   2  12   0     2002.92     2085.83     29.75 o 
   3  12   0      522.56      451.88     12.55 o 
   4  12   0        4.79        8.40      6.48 o 
   5  12   0       41.17       58.27      8.05 o 
   6  12   0      284.24      291.48      9.93 o 
   7  12   0      623.41      644.21     29.16 o 
   1  13   0      134.09      141.68      8.74 o 
   2  13   0     1846.61     1888.99     27.90 o 
   3  13   0      750.44      734.11     16.49 o 
   4  13   0      576.46      627.77     24.15 o 
   5  13   0     1600.19     1730.54     29.91 o 
   6  13   0      180.41      171.04     10.18 o 
   0  14   0       58.17       65.53     11.61 o 
   1  14   0      351.78      389.33     11.75 o 
   2  14   0      432.02      414.47     14.91 o 
   3  14   0        4.02       11.01      7.65 o 
   4  14   0        5.12        1.21      7.72 o 
   1  15   0        1.00       -2.52      8.27 o 
 -12   1   1       17.24       19.57      6.35 o 
 -11   1   1       44.91       45.29      6.15 o 
 -10   1   1      684.17      687.48     12.32 o 
  -9   1   1       48.60       47.18      3.79 o 
  -8   1   1     4236.65     4229.16     35.24 o 
  -7   1   1     3994.57     4129.42     34.19 o 
  -6   1   1     2403.19     2431.48     20.60 o 
  -5   1   1      682.82      632.85      6.62 o 
  -4   1   1      114.16      149.79      3.58 o 
  -3   1   1      331.03      343.25      5.04 o 
  -2   1   1     6155.20     6213.37     69.41 o 
  -1   1   1      430.96      477.60      5.04 o 
   0   1   1     5137.58     5427.93     76.90 o 
   1   1   1     1492.22     1519.58     16.42 o 
   2   1   1    16631.46    16415.27    183.36 o 
   3   1   1     3600.34     3578.62     34.96 o 
   4   1   1      707.43      638.98      7.45 o 
   5   1   1        0.23        8.94      2.00 o 
   6   1   1     2819.83     2879.83     26.42 o 
   7   1   1      845.12      859.58      9.98 o 
   8   1   1     2063.06     2081.12     18.52 o 
   9   1   1     4692.48     4727.82     43.03 o 
  10   1   1       18.47       23.10      4.41 o 
  11   1   1     1426.40     1444.07     24.26 o 
  12   1   1       22.76       14.76      6.76 o 
 -12   2   1      641.80      657.13     14.26 o 
 -11   2   1     1606.13     1675.62     25.11 o 
 -10   2   1     1316.71     1343.52     19.02 o 
  -9   2   1      383.27      370.54      7.53 o 
  -8   2   1     1391.26     1384.48     13.77 o 
  -7   2   1      473.78      496.38      6.43 o 
  -6   2   1     1342.98     1383.66     12.50 o 
  -5   2   1     2784.92     2766.20     23.88 o 
  -4   2   1     9319.51     9380.76     90.55 o 
  -3   2   1    22952.84    22974.24    256.86 o 
  -2   2   1     8480.87     8067.23     90.05 o 
  -1   2   1    22827.03    22571.71    252.27 o 
   0   2   1       24.98       10.64      1.70 o 
   1   2   1      724.23      802.12     10.01 o 
   2   2   1    10223.68    10432.98    108.21 o 
   3   2   1     5085.02     5205.78     50.52 o 
   4   2   1     4645.54     4593.59     42.45 o 
   5   2   1     4961.77     4901.99     41.43 o 
   6   2   1     6777.75     6684.13     56.21 o 
   7   2   1     1945.89     1884.05     16.74 o 
   8   2   1      203.26      215.07      5.77 o 
   9   2   1      351.60      335.46      6.84 o 
  10   2   1       44.94       45.76      4.63 o 
  11   2   1      571.46      617.45     14.64 o 
  12   2   1     1194.81     1272.40     32.68 o 
 -12   3   1       28.20       17.88      7.82 o 
 -11   3   1        3.23       10.94      5.69 o 
 -10   3   1      528.36      540.15     12.18 o 
  -9   3   1     1318.58     1345.58     16.29 o 
  -8   3   1      699.09      716.61      8.13 o 
  -7   3   1     1127.33     1089.53     10.56 o 
  -6   3   1     3150.99     3147.91     26.29 o 
  -5   3   1     1994.22     1953.42     17.38 o 
  -4   3   1     3517.76     3585.14     30.43 o 
  -3   3   1     1193.65     1120.35     11.76 o 
  -2   3   1     7169.21     7046.96     68.05 o 
  -1   3   1     4042.12     4393.46     42.60 o 
   0   3   1     6699.74     6888.99     66.37 o 
   1   3   1     6201.65     6209.16     64.78 o 
   2   3   1     4960.47     5017.30     49.39 o 
   3   3   1     7722.56     7983.89     77.15 o 
   4   3   1     4442.42     4652.12     43.41 o 
   5   3   1      844.83      976.83      9.56 o 
   6   3   1        8.76       18.28      2.09 o 
   7   3   1     3481.28     3497.98     30.59 o 
   8   3   1      893.00      851.19     10.64 o 
   9   3   1      768.73      743.80     10.79 o 
  10   3   1      849.14      874.77     15.60 o 
  11   3   1      163.70      163.91      9.20 o 
  12   3   1        0.59       13.20      7.51 o 
 -12   4   1       41.57       48.17      8.45 o 
 -11   4   1       32.64       37.55      7.52 o 
 -10   4   1      524.82      547.51     12.01 o 
  -9   4   1      407.74      401.77      9.16 o 
  -8   4   1       51.53       65.61      3.08 o 
  -7   4   1      233.50      235.12      4.38 o 
  -6   4   1      104.04      136.78      3.15 o 
  -5   4   1      789.54      890.91      8.92 o 
  -4   4   1      613.07      709.04      7.56 o 
  -3   4   1      867.29      983.76     10.66 o 
  -2   4   1      707.50      699.29      6.94 o 
  -1   4   1      227.93      207.01      3.19 o 
   0   4   1       65.38       60.41      1.74 o 
   1   4   1      820.27      790.06      8.57 o 
   2   4   1      237.65      218.92      4.75 o 
   3   4   1      350.70      372.33      4.55 o 
   4   4   1     3009.09     3240.48     29.16 o 
   5   4   1       14.29       17.11      1.82 o 
   6   4   1        3.62        3.29      2.01 o 
   7   4   1       60.66       64.79      2.92 o 
   8   4   1      184.98      198.27      5.55 o 
   9   4   1       11.51       11.61      3.95 o 
  10   4   1      357.34      343.13     10.20 o 
  11   4   1        1.53        1.42      7.10 o 
 -11   5   1       30.71       26.35      7.89 o 
 -10   5   1       51.01       62.73      8.77 o 
  -9   5   1      342.07      380.58      9.75 o 
  -8   5   1     1055.21      988.15     11.26 o 
  -7   5   1     1810.03     1814.80     16.36 o 
  -6   5   1      504.57      479.97      7.59 o 
  -5   5   1       18.13       33.60      2.70 o 
  -4   5   1      480.70      471.89      5.50 o 
  -3   5   1     1309.56     1467.88     14.00 o 
  -2   5   1      302.24      332.61      5.63 o 
  -1   5   1     1860.94     1732.71     17.72 o 
   0   5   1     9177.30     9335.29     90.12 o 
   1   5   1     6377.00     6644.53     61.30 o 
   2   5   1       21.20       19.44      2.98 o 
   3   5   1     1853.91     1813.70     16.13 o 
   4   5   1      120.80      148.71      5.93 o 
   5   5   1       47.07       35.89      2.09 o 
   6   5   1       52.33       63.82      2.68 o 
   7   5   1       13.19       21.80      2.80 o 
   8   5   1      129.99      131.05      7.82 o 
   9   5   1     1277.14     1238.38     15.67 o 
  10   5   1      351.61      396.25     11.04 o 
  11   5   1      264.70      238.85     10.90 o 
 -11   6   1      760.65      814.49     19.01 o 
 -10   6   1     1323.29     1282.42     23.98 o 
  -9   6   1     2444.38     2434.88     36.12 o 
  -8   6   1     2407.22     2369.96     25.40 o 
  -7   6   1      177.88      168.98      4.14 o 
  -6   6   1     2680.92     2659.99     23.72 o 
  -5   6   1     4254.14     4333.30     35.63 o 
  -4   6   1     8950.44     8884.76     73.78 o 
  -3   6   1     7803.06     7946.92     63.58 o 
  -2   6   1     1100.63      935.07     10.06 o 
  -1   6   1      754.00      707.35      7.56 o 
   0   6   1      422.77      425.22      6.49 o 
   1   6   1        1.17        3.72      1.59 o 
   2   6   1     4822.50     5176.40     45.72 o 
   3   6   1     7905.60     8078.36     70.67 o 
   4   6   1    11703.54    11547.01     91.92 o 
   5   6   1     1744.28     1632.86     14.58 o 
   6   6   1     1755.06     1700.74     16.61 o 
   7   6   1       60.83       65.05      4.00 o 
   8   6   1      532.15      498.30      8.88 o 
   9   6   1      431.46      438.98      9.84 o 
  10   6   1       74.14      100.97      7.32 o 
  11   6   1      257.06      258.48     11.44 o 
 -11   7   1       14.66       14.34      8.31 o 
 -10   7   1       47.51       63.92     13.86 o 
  -9   7   1      885.33      809.84     18.32 o 
  -8   7   1     2052.68     2079.46     26.60 o 
  -7   7   1     4091.10     4010.76     36.65 o 
  -6   7   1     1815.91     1822.70     16.42 o 
  -5   7   1     2712.30     2669.85     21.94 o 
  -4   7   1      518.56      488.87      5.60 o 
  -3   7   1      486.02      512.51      6.29 o 
  -2   7   1      550.59      540.33      7.36 o 
  -1   7   1     2903.03     2940.71     26.92 o 
   0   7   1      403.94      269.78      5.92 o 
   1   7   1     5501.14     5397.63     50.42 o 
   2   7   1     4206.60     4317.52     38.49 o 
   3   7   1      934.19      930.54     10.25 o 
   4   7   1      408.37      384.66      5.26 o 
   5   7   1       93.77       94.23      3.01 o 
   6   7   1     1448.13     1383.75     14.59 o 
   7   7   1     1349.74     1285.43     15.73 o 
   8   7   1     1088.47     1106.35     14.51 o 
   9   7   1      774.16      784.80     13.66 o 
  10   7   1     1678.51     1649.13     25.77 o 
 -10   8   1       36.62       38.42      7.93 o 
  -9   8   1      232.60      212.60      8.60 o 
  -8   8   1        6.98       10.47      4.82 o 
  -7   8   1      126.80      113.91      4.89 o 
  -6   8   1       19.64       20.09      2.67 o 
  -5   8   1      307.91      286.33      4.89 o 
  -4   8   1      587.15      599.89      6.96 o 
  -3   8   1     1101.31     1082.26     10.38 o 
  -2   8   1     4438.04     4649.65     38.10 o 
  -1   8   1       44.31       35.41      2.24 o 
   0   8   1      460.24      501.00      6.82 o 
   1   8   1      348.36      408.24      6.86 o 
   2   8   1       44.48       57.63      2.48 o 
   3   8   1      206.98      206.30      4.30 o 
   4   8   1       35.65       33.17      2.59 o 
   5   8   1      166.49      151.16      4.34 o 
   6   8   1       42.37       50.81      4.04 o 
   7   8   1        5.94        8.96      3.88 o 
   8   8   1        1.05        6.57      4.82 o 
   9   8   1      105.98      120.24      6.77 o 
  10   8   1      208.26      203.48      9.27 o 
 -10   9   1      823.10      844.97     19.75 o 
  -9   9   1      308.65      300.86     10.47 o 
  -8   9   1      514.21      537.15     11.40 o 
  -7   9   1      155.77      155.28      7.19 o 
  -6   9   1       48.57       53.80      4.37 o 
  -5   9   1      437.72      458.44      6.68 o 
  -4   9   1      488.10      516.00      6.63 o 
  -3   9   1      949.62      971.40      9.87 o 
  -2   9   1       15.45       23.84      3.59 o 
  -1   9   1      234.46      255.43      4.41 o 
   0   9   1      302.55      312.21      5.64 o 
   1   9   1      242.93      252.88      4.96 o 
   2   9   1     1011.46     1036.46     10.64 o 
   3   9   1       34.61       27.40      2.81 o 
   4   9   1     2127.30     2096.64     21.56 o 
   5   9   1      378.61      362.11      7.36 o 
   6   9   1        6.39       15.09      3.86 o 
   7   9   1       27.13       27.70      4.49 o 
   8   9   1        2.37        3.83      5.11 o 
   9   9   1      458.66      457.26     12.27 o 
  -9  10   1       56.67       64.88      7.49 o 
  -8  10   1       43.95       56.18      6.06 o 
  -7  10   1      450.80      450.61     10.47 o 
  -6  10   1      201.18      194.90      8.90 o 
  -5  10   1     3102.04     3090.01     37.88 o 
  -4  10   1      626.52      671.82      8.70 o 
  -3  10   1     5441.70     5547.48     47.46 o 
  -2  10   1     1928.85     1948.81     17.38 o 
  -1  10   1     2200.51     2198.90     20.25 o 
   0  10   1      978.77      967.28     10.86 o 
   1  10   1      382.34      401.53      6.78 o 
   2  10   1      493.23      486.29      7.04 o 
   3  10   1      628.50      679.57     13.94 o 
   4  10   1     2929.52     2805.75     32.10 o 
   5  10   1     1586.22     1593.58     21.63 o 
   6  10   1      779.92      823.11     20.32 o 
   7  10   1      447.83      466.07     14.14 o 
   8  10   1      204.47      200.73      8.70 o 
   9  10   1       18.56       10.37      6.89 o 
  -8  11   1     2089.65     2172.55     31.96 o 
  -7  11   1      930.08      911.71     18.14 o 
  -6  11   1     1659.01     1660.65     25.13 o 
  -5  11   1       25.76       32.32      7.27 o 
  -4  11   1       47.55       33.61      4.39 o 
  -3  11   1      615.93      598.98      9.36 o 
  -2  11   1      679.98      678.61      9.38 o 
  -1  11   1      163.23      170.05      5.23 o 
   0  11   1     1857.92     1852.50     20.60 o 
   1  11   1     5066.37     4997.60     50.56 o 
   2  11   1     4227.00     4258.90     43.99 o 
   3  11   1      660.63      613.50     10.33 o 
   4  11   1      198.56      189.16      6.87 o 
   5  11   1        7.20       -0.71      5.34 o 
   6  11   1       92.36       75.34      7.91 o 
   7  11   1     1519.39     1506.85     26.97 o 
   8  11   1      635.70      622.59     15.28 o 
  -7  12   1      125.87      142.34      8.28 o 
  -6  12   1        0.02        6.55      7.19 o 
  -5  12   1      322.67      346.23     16.56 o 
  -4  12   1      194.21      232.89      9.67 o 
  -3  12   1      277.85      299.26      9.32 o 
  -2  12   1        9.61       10.86      4.29 o 
  -1  12   1       59.91       56.78      4.71 o 
   0  12   1      411.27      446.22     12.37 o 
   1  12   1       57.86       60.13      5.81 o 
   2  12   1      948.84      984.83     18.12 o 
   3  12   1     1068.34     1104.42     18.33 o 
   4  12   1      754.69      751.48     14.82 o 
   5  12   1     1448.00     1400.11     22.25 o 
   6  12   1       59.91       61.34      7.40 o 
   7  12   1       33.95       31.69      6.97 o 
  -6  13   1       33.29       47.62      8.37 o 
  -5  13   1        0.42       14.80      7.58 o 
  -4  13   1       81.23       72.80      7.97 o 
  -3  13   1      174.95      196.14      8.77 o 
  -2  13   1       69.71       81.52      6.82 o 
  -1  13   1       52.61       48.68      5.35 o 
   0  13   1       27.86       24.90      5.19 o 
   1  13   1      150.19      162.98      8.51 o 
   2  13   1        5.81       13.85      6.38 o 
   3  13   1      400.44      372.01     12.69 o 
   4  13   1      122.56      140.13      9.01 o 
   5  13   1       61.42       60.19      7.12 o 
   6  13   1       73.55       72.14      7.53 o 
  -4  14   1      420.05      429.63     13.56 o 
  -3  14   1      548.09      617.51     16.02 o 
  -2  14   1      495.01      515.26     13.02 o 
  -1  14   1      248.82      252.25     17.96 o 
   0  14   1        6.33       10.86      5.33 o 
   1  14   1      114.50      123.29     10.86 o 
   2  14   1      244.64      234.86     10.33 o 
   3  14   1      258.04      277.68     11.43 o 
   4  14   1      713.52      773.53     41.49 o 
  -1  15   1      612.29      599.02     16.44 o 
   0  15   1      608.77      674.92     20.97 o 
   1  15   1      699.50      822.48     32.30 o 
 -12   0   2      869.89      886.47     26.48 o 
 -11   0   2        3.10        1.01      7.34 o 
 -10   0   2     1285.43     1280.39     22.60 o 
  -9   0   2      115.44      118.81      8.04 o 
  -8   0   2     8167.44     8224.11    103.83 o 
  -7   0   2     6245.07     5992.69     68.99 o 
  -6   0   2    13399.40    14142.09    175.41 o 
  -5   0   2    10489.25    11141.38    138.29 o 
  -4   0   2     1025.53      963.21     18.59 o 
  -3   0   2     4395.06     4572.79     73.13 o 
  -2   0   2    10804.05    11050.89    153.33 o 
  -1   0   2    13417.17    13230.95    209.69 o 
   0   0   2      152.60       91.00      4.09 o 
   1   0   2    10351.59     9632.68    151.78 o 
   2   0   2     2113.85     2206.61     27.82 o 
   3   0   2      887.96      881.73     13.39 o 
   4   0   2     1611.93     1586.35     20.80 o 
   5   0   2     1922.30     1953.10     30.19 o 
   6   0   2     1073.34     1165.49     15.42 o 
   7   0   2     1683.54     1810.30     22.90 o 
   8   0   2     3305.60     3348.89     43.85 o 
   9   0   2     2903.61     2962.95     39.68 o 
  10   0   2      467.75      523.32     12.73 o 
  11   0   2     2140.69     2182.10     47.61 o 
  12   0   2      162.22      177.99     14.89 o 
 -12   1   2      368.43      378.85     11.45 o 
 -11   1   2     1893.49     1851.32     25.05 o 
 -10   1   2      807.59      852.54     12.13 o 
  -9   1   2      385.47      411.74      7.79 o 
  -8   1   2     1374.79     1374.32     15.33 o 
  -7   1   2      585.72      598.69      7.44 o 
  -6   1   2      133.11      159.05      3.71 o 
  -5   1   2     6165.35     6598.74     61.83 o 
  -4   1   2     5480.05     5507.79     62.41 o 
  -3   1   2     2540.78     2521.28     28.98 o 
  -2   1   2     2124.42     2200.72     21.92 o 
  -1   1   2     2735.49     2997.74     68.25 o 
   0   1   2     1278.23     1390.40     17.53 o 
   1   1   2    12153.85    11832.17    187.51 o 
   2   1   2     2825.09     2676.65     23.65 o 
   3   1   2      265.52      250.07      3.62 o 
   4   1   2     5448.47     5538.88     50.94 o 
   5   1   2     5204.13     5154.38     45.31 o 
   6   1   2     4903.32     5045.39     42.86 o 
   7   1   2     1775.23     1776.97     15.95 o 
   8   1   2      563.08      529.16      8.02 o 
   9   1   2       16.76       23.97      3.55 o 
  10   1   2       51.52       58.12      4.26 o 
  11   1   2       31.85       41.17      6.40 o 
  12   1   2      718.56      725.09     22.80 o 
 -12   2   2       81.53       80.48      7.18 o 
 -11   2   2      496.47      496.81     11.84 o 
 -10   2   2       10.79       17.83      4.32 o 
  -9   2   2       29.19       44.04      4.09 o 
  -8   2   2       47.85       50.50      3.24 o 
  -7   2   2       19.14       22.03      2.15 o 
  -6   2   2       30.09       41.14      2.03 o 
  -5   2   2      473.48      502.47      5.71 o 
  -4   2   2      414.90      484.67      6.25 o 
  -3   2   2     2740.33     2903.55     33.33 o 
  -2   2   2     2816.92     2748.51     33.43 o 
  -1   2   2     4324.55     4472.44     44.22 o 
   0   2   2      586.09      508.93      7.90 o 
   1   2   2     6039.28     6330.04     62.27 o 
   2   2   2     7420.89     7845.30     76.67 o 
   3   2   2      254.33      258.70      4.70 o 
   4   2   2      671.32      689.95     10.52 o 
   5   2   2       98.00      106.13      2.82 o 
   6   2   2      115.82      141.41      3.88 o 
   7   2   2      520.03      567.68      7.49 o 
   8   2   2      188.25      193.13      5.22 o 
   9   2   2       31.88       28.26      4.31 o 
  10   2   2        0.24       -5.53      3.69 o 
  11   2   2       18.22       16.91      7.64 o 
 -12   3   2      165.19      154.18      9.13 o 
 -11   3   2      570.47      603.58     13.17 o 
 -10   3   2     1371.16     1387.98     19.71 o 
  -9   3   2      135.95      142.37      5.09 o 
  -8   3   2      453.80      441.36      7.25 o 
  -7   3   2      127.17      116.00      3.11 o 
  -6   3   2       53.24       59.38      2.22 o 
  -5   3   2      701.84      657.89      6.90 o 
  -4   3   2     3158.11     3317.19     28.21 o 
  -3   3   2      308.54      268.12      3.96 o 
  -2   3   2     5814.69     5898.95     57.10 o 
  -1   3   2     4810.13     4891.97     40.46 o 
   0   3   2     7030.75     7414.22     67.67 o 
   1   3   2     2642.79     2766.55     32.09 o 
   2   3   2        0.40       18.25      3.10 o 
   3   3   2      567.71      525.87      6.91 o 
   4   3   2     1824.00     1824.15     16.96 o 
   5   3   2     4488.66     4462.33     37.91 o 
   6   3   2      364.02      318.72      4.92 o 
   7   3   2     2591.43     2582.91     24.27 o 
   8   3   2      812.59      828.06     10.52 o 
   9   3   2      109.53      118.48      4.63 o 
  10   3   2      447.09      436.09      9.10 o 
  11   3   2       26.01       35.31      7.45 o 
 -12   4   2      438.58      458.57     14.40 o 
 -11   4   2      236.31      231.40      8.81 o 
 -10   4   2       65.45       65.08      9.94 o 
  -9   4   2      204.45      232.09      6.26 o 
  -8   4   2      354.23      335.10      6.29 o 
  -7   4   2     6797.26     6847.02     55.62 o 
  -6   4   2     2807.73     2676.40     23.62 o 
  -5   4   2     4430.22     4197.32     34.34 o 
  -4   4   2     5794.85     6295.35     52.63 o 
  -3   4   2       12.60        4.94      2.15 o 
  -2   4   2     1947.57     2145.12     20.42 o 
  -1   4   2     5076.56     5213.49     50.69 o 
   0   4   2     9813.09     9826.45     94.67 o 
   1   4   2    10991.07    10996.85    136.53 o 
   2   4   2    17260.57    17242.92    168.52 o 
   3   4   2    10661.88    10651.03     93.62 o 
   4   4   2     2554.54     2630.62     23.96 o 
   5   4   2      349.55      314.22      4.99 o 
   6   4   2      425.88      415.48      5.95 o 
   7   4   2      586.70      605.14      8.79 o 
   8   4   2     1962.92     1963.54     23.68 o 
   9   4   2      209.06      202.31      6.13 o 
  10   4   2      625.24      626.61     11.40 o 
  11   4   2      856.20      920.29     19.81 o 
 -11   5   2      638.73      670.61     17.16 o 
 -10   5   2      673.34      703.68     14.05 o 
  -9   5   2       56.05       57.15      5.26 o 
  -8   5   2      517.98      496.87      7.83 o 
  -7   5   2     2071.48     2144.88     18.91 o 
  -6   5   2        4.46        6.71      2.18 o 
  -5   5   2      193.84      160.83      3.23 o 
  -4   5   2     2016.21     1861.22     16.53 o 
  -3   5   2    11015.11    11420.28     99.15 o 
  -2   5   2    14970.95    15728.13    143.58 o 
  -1   5   2     4679.02     4505.34     44.14 o 
   0   5   2     2316.02     2326.74     22.22 o 
   1   5   2     2990.77     3028.91     32.58 o 
   2   5   2     1876.49     2107.04     20.60 o 
   3   5   2      851.56      764.06      9.68 o 
   4   5   2     7126.55     7466.63     62.66 o 
   5   5   2     3384.64     3262.08     28.26 o 
   6   5   2     4141.28     4107.72     35.44 o 
   7   5   2     2411.84     2364.35     25.58 o 
   8   5   2       20.57       28.95      4.20 o 
   9   5   2      156.50      165.29      5.89 o 
  10   5   2       62.19       68.96      5.94 o 
  11   5   2      410.42      368.93     13.18 o 
 -11   6   2      263.49      271.62     11.63 o 
 -10   6   2       26.96       13.33      7.19 o 
  -9   6   2      538.21      496.55     15.73 o 
  -8   6   2      487.38      436.57      7.39 o 
  -7   6   2       34.42       33.61      3.02 o 
  -6   6   2     3128.59     3184.11     26.86 o 
  -5   6   2      420.48      380.13      5.07 o 
  -4   6   2      875.21      888.41      8.57 o 
  -3   6   2     1273.54     1414.48     12.58 o 
  -2   6   2      303.13      359.71      4.62 o 
  -1   6   2     1346.68     1530.76     13.89 o 
   0   6   2      201.10      158.48      3.12 o 
   1   6   2       20.72       39.45      1.99 o 
   2   6   2       73.84       91.21      2.51 o 
   3   6   2      778.52      775.85      8.54 o 
   4   6   2        1.99       21.24      1.88 o 
   5   6   2      197.42      212.18      4.34 o 
   6   6   2        1.63        7.71      3.07 o 
   7   6   2      806.73      821.47     11.28 o 
   8   6   2      844.12      828.82     11.86 o 
   9   6   2       67.60       78.41      5.18 o 
  10   6   2      199.90      191.99      7.83 o 
  11   6   2       65.81       56.27      8.55 o 
 -11   7   2      436.05      440.64     14.75 o 
 -10   7   2       62.72       60.97      8.22 o 
  -9   7   2       75.36       81.19      7.76 o 
  -8   7   2       11.05       18.91      3.73 o 
  -7   7   2      846.74      834.79     10.41 o 
  -6   7   2       57.84       55.54      2.88 o 
  -5   7   2       22.16       23.98      2.22 o 
  -4   7   2     2039.23     2129.69     17.74 o 
  -3   7   2      623.80      620.56      6.64 o 
  -2   7   2     3139.71     3131.64     27.23 o 
  -1   7   2     6253.81     6450.49     54.45 o 
   0   7   2      166.40      144.97      3.13 o 
   1   7   2      381.04      403.21      8.81 o 
   2   7   2       34.95       54.00      2.39 o 
   3   7   2      424.10      503.02      6.31 o 
   4   7   2        6.49       18.85      2.92 o 
   5   7   2      989.38      965.99     10.76 o 
   6   7   2      364.57      387.48      7.35 o 
   7   7   2      807.72      780.88     11.15 o 
   8   7   2     1307.52     1267.79     16.12 o 
   9   7   2        6.87       10.71      5.00 o 
  10   7   2      201.36      219.05      8.39 o 
 -10   8   2       48.81       38.40      7.94 o 
  -9   8   2      797.93      777.56     20.85 o 
  -8   8   2     1818.53     1851.39     27.13 o 
  -7   8   2     1306.72     1334.65     14.94 o 
  -6   8   2     2822.30     2797.82     24.71 o 
  -5   8   2     4100.07     4045.33     33.76 o 
  -4   8   2     3039.49     3023.30     25.61 o 
  -3   8   2        6.16       14.19      2.33 o 
  -2   8   2       37.29       29.12      2.31 o 
  -1   8   2     3038.56     3269.26     28.54 o 
   0   8   2     2284.40     2291.66     20.51 o 
   1   8   2     2415.21     2404.57     31.97 o 
   2   8   2     3453.03     3391.98     30.87 o 
   3   8   2     1596.59     1536.19     17.80 o 
   4   8   2     3508.85     3446.91     33.52 o 
   5   8   2       15.22       14.96      3.39 o 
   6   8   2      218.42      203.85      6.00 o 
   7   8   2      175.65      190.43      5.85 o 
   8   8   2      688.90      681.24     11.08 o 
   9   8   2      660.77      638.10     12.73 o 
  10   8   2      916.36      989.80     21.57 o 
 -10   9   2     1408.79     1465.23     27.47 o 
  -9   9   2     1681.53     1627.11     28.69 o 
  -8   9   2      506.15      502.42     11.02 o 
  -7   9   2       88.29       91.52      4.89 o 
  -6   9   2       21.41       28.87      3.18 o 
  -5   9   2      616.15      621.22      8.27 o 
  -4   9   2       96.94      100.73      3.90 o 
  -3   9   2     2791.35     2785.43     24.79 o 
  -2   9   2     2452.67     2427.80     20.91 o 
  -1   9   2     2213.14     2146.22     19.57 o 
   0   9   2      734.27      755.53      8.83 o 
   1   9   2      161.86      177.12      3.99 o 
   2   9   2       42.62       51.19      2.85 o 
   3   9   2     1389.64     1312.55     16.48 o 
   4   9   2     3117.92     3025.41     34.05 o 
   5   9   2     1055.01     1066.95     14.48 o 
   6   9   2     4428.30     4136.54     45.99 o 
   7   9   2     1132.37     1164.44     16.43 o 
   8   9   2      438.36      441.89     11.97 o 
   9   9   2      104.88      103.93      7.69 o 
  -9  10   2       15.73       18.34      8.02 o 
  -8  10   2        2.20        6.00      5.37 o 
  -7  10   2       76.77       91.59      6.18 o 
  -6  10   2     2182.35     2124.37     25.51 o 
  -5  10   2      545.29      561.39      8.07 o 
  -4  10   2       21.47       21.73      3.14 o 
  -3  10   2      330.06      344.67      6.47 o 
  -2  10   2       13.44       22.34      3.16 o 
  -1  10   2      527.14      528.69      7.73 o 
   0  10   2      979.83      974.63     12.16 o 
   1  10   2      202.83      188.36      4.75 o 
   2  10   2      576.87      593.38     12.58 o 
   3  10   2      962.88      920.11     12.93 o 
   4  10   2      818.46      812.49     13.55 o 
   5  10   2      194.87      183.92      6.27 o 
   6  10   2       13.70       15.91      4.69 o 
   7  10   2      545.57      501.40     11.25 o 
   8  10   2       18.92       25.08      6.65 o 
  -8  11   2        4.76        9.63      5.89 o 
  -7  11   2       74.23       84.17      6.39 o 
  -6  11   2      265.23      272.74      9.36 o 
  -5  11   2      131.64      152.10      5.94 o 
  -4  11   2       14.54       16.60      3.63 o 
  -3  11   2      511.96      515.51      9.15 o 
  -2  11   2      206.51      208.21      5.36 o 
  -1  11   2       16.26       29.76      3.47 o 
   0  11   2      409.44      441.06      7.38 o 
   1  11   2       13.09       15.71      3.67 o 
   2  11   2        4.15        9.23      3.97 o 
   3  11   2       78.20       77.58      4.83 o 
   4  11   2     1067.46     1021.15     14.64 o 
   5  11   2       33.65       15.89      4.98 o 
   6  11   2       33.35       31.65      5.82 o 
   7  11   2      271.03      284.29     10.06 o 
   8  11   2      362.28      336.36     11.67 o 
  -7  12   2      778.39      740.95     17.66 o 
  -6  12   2     1997.60     2083.39     34.22 o 
  -5  12   2      317.00      328.75     11.98 o 
  -4  12   2      514.47      498.31     11.08 o 
  -3  12   2       78.52       77.82      4.77 o 
  -2  12   2      402.60      380.01      7.95 o 
  -1  12   2       31.07       38.83      4.18 o 
   0  12   2     2391.20     2384.90     26.37 o 
   1  12   2     1496.72     1511.34     17.98 o 
   2  12   2       46.67       56.26      4.85 o 
   3  12   2     1276.16     1273.46     18.56 o 
   4  12   2      414.37      415.75     14.74 o 
   5  12   2      313.63      316.24     10.62 o 
   6  12   2      204.34      200.92      9.15 o 
   7  12   2       92.40       75.03      7.88 o 
  -6  13   2        3.49       16.03      7.75 o 
  -5  13   2      223.51      232.98     10.64 o 
  -4  13   2      543.55      549.38     19.97 o 
  -3  13   2     2577.67     2624.33     36.81 o 
  -2  13   2      865.89      911.73     14.72 o 
  -1  13   2     2120.62     2245.67     29.43 o 
   0  13   2      519.36      541.15     11.31 o 
   1  13   2      276.54      271.15      8.59 o 
   2  13   2       38.95       22.73      5.80 o 
   3  13   2        7.76       -0.04      5.74 o 
   4  13   2      340.43      329.18     11.94 o 
   5  13   2      632.75      636.59     14.18 o 
  -4  14   2      121.41      104.96      9.07 o 
  -3  14   2      104.31      115.71      8.03 o 
  -2  14   2       35.85       36.83      6.74 o 
  -1  14   2      357.17      347.55     11.04 o 
   0  14   2       99.11      115.34      7.86 o 
   1  14   2      218.33      220.51     10.24 o 
   2  14   2      615.59      615.38     15.44 o 
   3  14   2      255.15      274.55     11.49 o 
   4  14   2      119.72      114.29      9.31 o 
  -1  15   2        2.02       11.63      8.11 o 
   0  15   2       57.39       52.60     10.95 o 
 -12   1   3      178.90      204.23     10.21 o 
 -11   1   3      531.24      519.72     12.33 o 
 -10   1   3      107.57       89.38      4.78 o 
  -9   1   3     1284.04     1258.83     20.78 o 
  -8   1   3     1016.96      951.39     12.25 o 
  -7   1   3     1672.05     1594.06     16.08 o 
  -6   1   3     1509.67     1487.05     14.76 o 
  -5   1   3      923.41      818.09      8.85 o 
  -4   1   3     1780.60     1713.43     16.83 o 
  -3   1   3      501.14      509.91      7.18 o 
  -2   1   3       32.67       52.42      3.70 o 
  -1   1   3     3316.53     3338.03     37.38 o 
   0   1   3      515.81      542.47      5.93 o 
   1   1   3    69674.64    69977.84    904.40 o 
   2   1   3    13611.34    12960.25    337.30 o 
   3   1   3     8955.73     8859.74     85.58 o 
   4   1   3      958.21      843.12      8.55 o 
   5   1   3      169.68      143.56      3.20 o 
   6   1   3      869.52      916.91      9.45 o 
   7   1   3        4.45        8.64      2.56 o 
   8   1   3      157.79      182.23      6.82 o 
   9   1   3      605.45      625.51      9.35 o 
  10   1   3      868.45      879.50     12.32 o 
  11   1   3      193.14      216.53      7.53 o 
 -12   2   3       73.52       71.74      7.26 o 
 -11   2   3     2025.37     2097.12     27.82 o 
 -10   2   3     2127.15     2172.07     24.56 o 
  -9   2   3     4418.71     4290.16     44.34 o 
  -8   2   3     2651.20     2507.09     26.92 o 
  -7   2   3     1869.14     1893.90     17.56 o 
  -6   2   3      228.49      235.49      6.77 o 
  -5   2   3      804.10      780.06      9.40 o 
  -4   2   3     2098.33     1992.73     22.09 o 
  -3   2   3    10336.03    10455.82    108.73 o 
  -2   2   3     9961.35     9961.18    111.07 o 
  -1   2   3    27929.75    27772.92    359.75 o 
   0   2   3     7079.16     7046.94     84.47 o 
   1   2   3       35.75       62.83      3.88 o 
   2   2   3     1997.69     2028.78     45.15 o 
   3   2   3     1235.39     1323.56     12.43 o 
   4   2   3     4173.60     4312.90     38.26 o 
   5   2   3     2084.59     2016.11     18.00 o 
   6   2   3     2212.38     2089.23     18.90 o 
   7   2   3     2963.95     2954.53     28.81 o 
   8   2   3     4988.26     5097.74     48.22 o 
   9   2   3      130.85      145.99      5.08 o 
  10   2   3        9.90       12.58      4.49 o 
  11   2   3        5.58        0.39      6.13 o 
 -12   3   3      476.39      522.30     12.89 o 
 -11   3   3       46.47       58.80      6.13 o 
 -10   3   3        2.05        7.38      4.13 o 
  -9   3   3        1.25        1.33      3.60 o 
  -8   3   3     1932.91     1952.89     21.76 o 
  -7   3   3     1664.45     1667.41     14.96 o 
  -6   3   3     4797.59     4629.58     39.80 o 
  -5   3   3     4026.09     3834.13     32.67 o 
  -4   3   3    18965.59    20110.18    159.35 o 
  -3   3   3     1262.86     1295.78     12.14 o 
  -2   3   3     1004.88     1119.78     10.97 o 
  -1   3   3       35.05       39.10      1.22 o 
   0   3   3      297.64      282.67      3.90 o 
   1   3   3     3929.39     4021.49     42.64 o 
   2   3   3     3035.57     2829.38     47.89 o 
   3   3   3      787.86      625.62      7.18 o 
   4   3   3     5987.75     5877.39     51.68 o 
   5   3   3      835.42      881.07      8.93 o 
   6   3   3      359.49      386.96      5.49 o 
   7   3   3      295.23      300.32      8.60 o 
   8   3   3     1031.93     1051.20     13.26 o 
   9   3   3     1180.08     1134.46     18.04 o 
  10   3   3     1150.90     1156.10     16.41 o 
  11   3   3     1124.71     1184.21     29.63 o 
 -12   4   3      114.12      142.38      8.40 o 
 -11   4   3       16.63       13.30      6.15 o 
 -10   4   3       60.59       62.39      4.92 o 
  -9   4   3     1012.79      966.37     12.99 o 
  -8   4   3      355.87      374.83      9.46 o 
  -7   4   3       86.21       88.08      2.98 o 
  -6   4   3      554.34      585.78      6.77 o 
  -5   4   3      143.69      167.99      3.21 o 
  -4   4   3        1.40        8.86      1.96 o 
  -3   4   3       28.33       30.60      1.59 o 
  -2   4   3       65.13       95.19      2.40 o 
  -1   4   3      203.53      197.04      4.05 o 
   0   4   3     1127.72     1148.69     11.33 o 
   1   4   3      802.10      855.99     10.23 o 
   2   4   3     1647.29     1745.72     18.27 o 
   3   4   3      331.85      368.49      5.12 o 
   4   4   3        8.22       12.47      2.03 o 
   5   4   3       17.57       25.41      1.93 o 
   6   4   3      122.67      124.33      3.68 o 
   7   4   3       18.97       21.54      3.40 o 
   8   4   3       58.17       74.83      4.53 o 
   9   4   3      872.20      860.53     12.89 o 
  10   4   3       55.13       62.86      5.85 o 
  11   4   3      307.56      292.98     13.87 o 
 -11   5   3       40.36       52.39      8.00 o 
 -10   5   3      503.04      464.34     10.70 o 
  -9   5   3      195.61      226.82      6.24 o 
  -8   5   3     1972.49     1945.80     21.81 o 
  -7   5   3      546.41      499.28      7.60 o 
  -6   5   3      482.05      444.65      5.67 o 
  -5   5   3     2206.38     2181.45     18.67 o 
  -4   5   3     3433.06     3457.20     28.47 o 
  -3   5   3     4170.16     4443.96     42.50 o 
  -2   5   3      188.99      219.39      3.25 o 
  -1   5   3       20.38       18.60      2.46 o 
   0   5   3      332.92      396.32      7.87 o 
   1   5   3     2003.73     1983.84     22.09 o 
   2   5   3       83.88       67.26      3.49 o 
   3   5   3       25.11       27.80      2.09 o 
   4   5   3     4393.30     4419.08     40.01 o 
   5   5   3     1190.46     1197.05     12.45 o 
   6   5   3      212.19      194.00      6.41 o 
   7   5   3       65.29       56.61      3.93 o 
   8   5   3     1687.93     1709.33     19.87 o 
   9   5   3      423.19      409.04      8.88 o 
  10   5   3      275.10      273.73      7.67 o 
  11   5   3      233.91      273.62     10.08 o 
 -11   6   3     1142.37     1187.88     28.79 o 
 -10   6   3     2257.72     2370.36     33.33 o 
  -9   6   3     2708.93     2687.42     31.28 o 
  -8   6   3      683.20      694.99     10.33 o 
  -7   6   3       48.47       45.95      3.18 o 
  -6   6   3        4.91       10.63      2.33 o 
  -5   6   3      822.45      798.90      8.46 o 
  -4   6   3     1097.61     1065.93      9.97 o 
  -3   6   3     1956.26     1748.22     14.50 o 
  -2   6   3     3630.85     3701.95     31.81 o 
  -1   6   3     6002.07     5874.94     49.56 o 
   0   6   3     7931.21     8040.38     70.29 o 
   1   6   3     2278.70     2207.41     24.05 o 
   2   6   3       44.01       37.69      2.23 o 
   3   6   3      151.10      173.53      4.31 o 
   4   6   3     2155.21     2037.86     20.65 o 
   5   6   3     2503.84     2370.06     28.53 o 
   6   6   3      551.77      553.66     14.76 o 
   7   6   3     3346.90     3182.70     36.07 o 
   8   6   3     2537.69     2585.92     28.28 o 
   9   6   3     1035.74     1034.09     14.38 o 
  10   6   3      197.27      199.24      7.48 o 
 -11   7   3      507.71      494.24     15.54 o 
 -10   7   3      264.94      212.87     13.95 o 
  -9   7   3      559.19      523.02     10.96 o 
  -8   7   3      245.02      245.36      6.30 o 
  -7   7   3      529.50      558.55      8.18 o 
  -6   7   3      581.32      604.00      8.69 o 
  -5   7   3      814.68      797.51      9.80 o 
  -4   7   3     4446.06     4325.80     32.84 o 
  -3   7   3     2377.50     2449.76     21.82 o 
  -2   7   3      919.58      979.14      9.78 o 
  -1   7   3       67.80       61.99      2.34 o 
   0   7   3     6907.69     7195.94     60.58 o 
   1   7   3     2441.91     2280.78     23.72 o 
   2   7   3     4594.79     4454.67     44.19 o 
   3   7   3     6634.59     6805.55     63.97 o 
   4   7   3     3593.80     3444.08     35.56 o 
   5   7   3     2332.37     2275.90     24.39 o 
   6   7   3        3.14        5.43      3.32 o 
   7   7   3       49.51       55.42      4.33 o 
   8   7   3      925.47      872.74     12.56 o 
   9   7   3      939.83      984.99     14.13 o 
  10   7   3      776.45      821.51     15.19 o 
 -10   8   3      227.51      215.51     11.39 o 
  -9   8   3       86.24      103.88     12.73 o 
  -8   8   3      886.66      840.82     12.03 o 
  -7   8   3       88.14       92.58      3.87 o 
  -6   8   3      409.96      412.93      6.34 o 
  -5   8   3     1079.67     1047.33     10.94 o 
  -4   8   3      417.72      426.08      6.33 o 
  -3   8   3      732.74      761.13      8.43 o 
  -2   8   3      776.89      775.47      8.48 o 
  -1   8   3      419.48      444.98      5.83 o 
   0   8   3      678.40      663.52      7.39 o 
   1   8   3        1.48       12.08      3.14 o 
   2   8   3      268.36      271.84      6.09 o 
   3   8   3     1113.28     1060.65     16.12 o 
   4   8   3      259.46      268.73      8.00 o 
   5   8   3      900.11      855.37     12.41 o 
   6   8   3     1981.02     1876.97     22.92 o 
   7   8   3       22.32       27.45      4.74 o 
   8   8   3        1.07        6.26      4.93 o 
   9   8   3        0.28        1.19      5.57 o 
 -10   9   3       78.03      100.48      9.28 o 
  -9   9   3      242.57      231.36     14.90 o 
  -8   9   3      390.57      378.92     10.01 o 
  -7   9   3        7.99        6.93      2.33 o 
  -6   9   3      767.47      756.52      9.11 o 
  -5   9   3      274.02      292.46      5.94 o 
  -4   9   3     2942.91     2913.90     27.21 o 
  -3   9   3        1.27       12.76      2.88 o 
  -2   9   3       85.60       84.95      3.83 o 
  -1   9   3     1178.03     1240.69     12.89 o 
   0   9   3      437.91      430.80      6.28 o 
   1   9   3      170.10      157.38      5.04 o 
   2   9   3       10.26       10.06      2.85 o 
   3   9   3      439.33      413.60      9.74 o 
   4   9   3     1210.69     1173.41     15.74 o 
   5   9   3      640.41      642.88     10.77 o 
   6   9   3      617.52      582.67     10.58 o 
   7   9   3       16.14       16.04      4.85 o 
   8   9   3        0.51        1.89      5.56 o 
   9   9   3       31.95       21.84      6.82 o 
  -9  10   3     1009.88     1052.85     27.17 o 
  -8  10   3      815.76      780.31     20.87 o 
  -7  10   3      538.04      569.92     11.92 o 
  -6  10   3      196.83      192.29      5.34 o 
  -5  10   3        8.33        9.84      3.50 o 
  -4  10   3     2359.89     2356.69     24.02 o 
  -3  10   3     3652.43     3675.62     35.74 o 
  -2  10   3     2636.44     2650.92     26.42 o 
  -1  10   3     3855.15     3825.66     36.92 o 
   0  10   3      168.61      171.89      4.96 o 
   1  10   3      214.06      231.06      6.34 o 
   2  10   3       40.66       37.51      3.69 o 
   3  10   3       78.97       81.63      4.74 o 
   4  10   3      646.71      687.83     11.25 o 
   5  10   3      149.94      168.74      9.08 o 
   6  10   3     2467.35     2412.48     28.87 o 
   7  10   3      336.84      313.67      9.57 o 
   8  10   3      933.95      961.45     17.91 o 
  -8  11   3      265.16      290.61     12.59 o 
  -7  11   3      616.55      663.93     21.20 o 
  -6  11   3     1484.19     1568.71     22.01 o 
  -5  11   3     2754.21     2800.85     28.40 o 
  -4  11   3     1540.08     1516.52     16.89 o 
  -3  11   3      703.52      718.23      9.91 o 
  -2  11   3     2958.27     2940.64     29.28 o 
  -1  11   3      493.65      506.99      8.09 o 
   0  11   3     1970.34     1997.88     24.12 o 
   1  11   3     2658.48     2592.70     30.13 o 
   2  11   3     1426.67     1410.13     19.69 o 
   3  11   3     2581.43     2555.36     29.79 o 
   4  11   3       46.13       58.62      7.23 o 
   5  11   3      254.86      249.66      7.50 o 
   6  11   3       34.95       42.98      5.92 o 
   7  11   3        1.54       -2.17      6.41 o 
  -7  12   3      465.62      452.35     17.78 o 
  -6  12   3       67.62       64.41      7.01 o 
  -5  12   3        4.84        5.76      4.86 o 
  -4  12   3      139.89      151.52      5.74 o 
  -3  12   3      375.28      365.01      7.57 o 
  -2  12   3      438.99      461.12      8.09 o 
  -1  12   3      729.17      716.83     10.80 o 
   0  12   3      269.20      285.96      9.16 o 
   1  12   3       12.73       13.65      3.74 o 
   2  12   3       59.94       60.90      5.84 o 
   3  12   3      206.93      217.05      7.01 o 
   4  12   3       76.20       71.92      5.68 o 
   5  12   3       59.87       61.96      6.12 o 
   6  12   3      376.33      355.14     11.67 o 
  -6  13   3      136.86      133.44      9.32 o 
  -5  13   3        6.41       21.72      7.42 o 
  -4  13   3       36.61       47.25      6.73 o 
  -3  13   3        0.08        5.76      4.54 o 
  -2  13   3       60.93       51.75      4.84 o 
  -1  13   3       29.05       46.31      5.68 o 
   0  13   3       33.76       41.71      5.23 o 
   1  13   3       55.90       34.15      5.98 o 
   2  13   3      755.06      722.22     14.56 o 
   3  13   3      307.61      337.88      9.70 o 
   4  13   3       23.48       18.19      6.65 o 
   5  13   3       28.12       31.27      7.00 o 
  -4  14   3      133.38      145.25      8.64 o 
  -3  14   3      385.53      416.53     12.26 o 
  -2  14   3      749.48      867.96     17.03 o 
  -1  14   3      889.49      874.63     16.92 o 
   0  14   3      644.72      700.62     16.83 o 
   1  14   3      167.80      146.08     10.79 o 
   2  14   3       45.45       37.41     12.49 o 
   3  14   3      109.90       90.53      7.68 o 
 -12   0   4      705.97      795.65     21.11 o 
 -11   0   4      281.30      313.21     11.40 o 
 -10   0   4      368.49      346.54     11.46 o 
  -9   0   4       37.90       22.84      5.37 o 
  -8   0   4       33.33       44.35      6.69 o 
  -7   0   4     3589.66     3655.75     47.78 o 
  -6   0   4     6783.94     6738.70     84.94 o 
  -5   0   4     4180.47     3938.40     50.31 o 
  -4   0   4    10582.34    10967.32    135.76 o 
  -3   0   4     4934.91     4799.56     92.48 o 
  -2   0   4     3916.50     3938.52     62.69 o 
  -1   0   4     1145.31     1261.94     20.52 o 
   0   0   4    20697.59    21012.10    388.79 o 
   1   0   4    37810.98    38739.06    737.37 o 
   2   0   4     1613.77     1506.86     21.69 o 
   3   0   4    11388.14    11447.20    156.24 o 
   4   0   4     5019.37     4978.58     61.93 o 
   5   0   4     4422.70     4107.51     57.27 o 
   6   0   4      209.71      194.28      9.98 o 
   7   0   4      159.69      169.72      6.08 o 
   8   0   4       86.52       83.37      5.85 o 
   9   0   4      721.80      739.06     18.55 o 
  10   0   4     2455.13     2618.02     56.32 o 
  11   0   4      732.56      813.21     36.54 o 
 -12   1   4       20.46       23.34      6.26 o 
 -11   1   4      170.91      190.66      6.61 o 
 -10   1   4       43.61       44.76      4.53 o 
  -9   1   4     2876.40     2769.74     29.81 o 
  -8   1   4      801.40      757.93     10.47 o 
  -7   1   4     4202.90     4170.75     38.20 o 
  -6   1   4       23.28       16.46      2.12 o 
  -5   1   4     1476.90     1558.11     15.04 o 
  -4   1   4       46.86       29.88      1.76 o 
  -3   1   4     1770.21     1759.54     36.11 o 
  -2   1   4     9022.19     8842.73    109.42 o 
  -1   1   4     2417.24     2472.85     28.13 o 
   0   1   4    41597.18    41779.79    375.26 o 
   1   1   4     9061.65     8949.95     85.97 o 
   2   1   4       24.48       48.47      2.07 o 
   3   1   4       18.89       23.74      1.74 o 
   4   1   4     1700.80     1736.69     16.22 o 
   5   1   4     1531.51     1563.45     16.20 o 
   6   1   4     1370.86     1318.84     14.01 o 
   7   1   4      325.99      302.09      5.99 o 
   8   1   4     2355.88     2382.20     24.13 o 
   9   1   4      209.25      215.69      6.08 o 
  10   1   4      165.01      179.19      6.72 o 
  11   1   4       41.52       45.98      7.04 o 
 -12   2   4      289.38      288.25     16.55 o 
 -11   2   4       94.43      112.67      6.11 o 
 -10   2   4      623.12      576.28     11.10 o 
  -9   2   4       14.22       10.73      3.01 o 
  -8   2   4      574.75      523.84      9.01 o 
  -7   2   4      149.15      163.02      4.58 o 
  -6   2   4       84.20       76.00      2.75 o 
  -5   2   4     2497.22     2832.14     27.35 o 
  -4   2   4     1394.54     1485.42     14.18 o 
  -3   2   4     2852.40     3119.02     29.60 o 
  -2   2   4     1275.98     1392.29     16.23 o 
  -1   2   4     1021.31     1052.07     10.76 o 
   0   2   4     6011.28     6177.15     59.71 o 
   1   2   4     6034.93     6364.09     58.22 o 
   2   2   4      122.18      104.55      2.72 o 
   3   2   4      193.19      202.89      6.10 o 
   4   2   4       64.91       67.43      2.13 o 
   5   2   4      162.35      176.41      3.57 o 
   6   2   4       17.63       32.41      2.68 o 
   7   2   4      374.93      404.30      6.77 o 
   8   2   4       88.89      103.47      4.23 o 
   9   2   4        1.92        3.21      4.04 o 
  10   2   4       82.18       79.47      5.71 o 
  11   2   4        7.48       16.43      5.50 o 
 -12   3   4       73.12       84.40      7.71 o 
 -11   3   4      424.86      432.21     10.18 o 
 -10   3   4      435.11      456.63      9.00 o 
  -9   3   4     1131.64     1121.31     14.43 o 
  -8   3   4     1011.37      971.43     12.63 o 
  -7   3   4      593.76      595.91      8.68 o 
  -6   3   4        6.64       14.76      2.05 o 
  -5   3   4       23.91       20.92      1.72 o 
  -4   3   4        3.05        7.79      1.40 o 
  -3   3   4     1174.67     1222.80     11.65 o 
  -2   3   4     4645.78     4637.87     45.28 o 
  -1   3   4     2101.08     2036.58     22.20 o 
   0   3   4    15558.68    16391.62    180.88 o 
   1   3   4      677.50      639.49     12.68 o 
   2   3   4     2743.63     2817.78     44.34 o 
   3   3   4        2.00        7.02      1.40 o 
   4   3   4        2.94        3.67      1.10 o 
   5   3   4        5.37       18.56      2.02 o 
   6   3   4      667.28      653.61      8.92 o 
   7   3   4     1493.53     1419.09     19.57 o 
   8   3   4     1478.51     1477.38     17.65 o 
   9   3   4      744.67      751.84     11.57 o 
  10   3   4        5.76       10.75      4.95 o 
  11   3   4       18.37        7.43      9.47 o 
 -11   4   4     1321.84     1339.90     20.08 o 
 -10   4   4      700.88      690.56     12.13 o 
  -9   4   4       53.57       48.34      4.26 o 
  -8   4   4      639.69      648.45      9.74 o 
  -7   4   4     4308.30     4222.47     45.88 o 
  -6   4   4     3727.23     3800.26     32.72 o 
  -5   4   4     1822.90     1667.80     15.07 o 
  -4   4   4     5866.72     5719.10     46.15 o 
  -3   4   4     3520.17     3405.84     29.12 o 
  -2   4   4      116.02      100.86      2.26 o 
  -1   4   4      556.59      633.61      7.00 o 
   0   4   4      609.93      571.61      6.58 o 
   1   4   4     7444.06     7717.80     81.07 o 
   2   4   4     4231.38     4110.29     63.70 o 
   3   4   4     4699.77     4441.74     44.48 o 
   4   4   4     1844.04     1727.94     17.61 o 
   5   4   4     5212.42     5247.64     49.38 o 
   6   4   4     1437.04     1373.96     17.03 o 
   7   4   4      618.61      595.39     10.00 o 
   8   4   4       31.69       32.78      4.13 o 
   9   4   4       16.86       12.31      4.47 o 
  10   4   4     2234.68     2251.97     27.60 o 
  11   4   4      468.02      516.19     13.63 o 
 -11   5   4      242.87      266.95      9.75 o 
 -10   5   4      578.20      571.25     10.26 o 
  -9   5   4     1970.42     2013.67     22.96 o 
  -8   5   4     5828.29     5784.22     58.44 o 
  -7   5   4     3241.27     3174.38     32.77 o 
  -6   5   4     1021.51      995.78     10.63 o 
  -5   5   4     1056.69     1084.67     10.19 o 
  -4   5   4     1752.58     1881.98     16.17 o 
  -3   5   4     3210.25     3238.19     27.90 o 
  -2   5   4      939.70      843.16      7.95 o 
  -1   5   4     4439.82     4422.51     39.11 o 
   0   5   4     3896.30     3820.49     35.53 o 
   1   5   4     2761.86     2749.73     30.06 o 
   2   5   4     1686.77     1635.63     24.31 o 
   3   5   4      181.73      239.11      4.71 o 
   4   5   4      343.74      364.77      5.72 o 
   5   5   4     4088.98     4059.62     44.10 o 
   6   5   4     1946.68     1847.32     21.90 o 
   7   5   4      683.46      661.72     11.18 o 
   8   5   4      192.05      203.15      6.48 o 
   9   5   4     1728.31     1690.81     20.32 o 
  10   5   4      332.94      344.39      8.79 o 
 -11   6   4      235.21      227.08      9.40 o 
 -10   6   4      149.50      122.47      6.91 o 
  -9   6   4      456.73      471.56      9.01 o 
  -8   6   4      334.75      294.98      7.90 o 
  -7   6   4      707.88      746.96     10.34 o 
  -6   6   4      111.81      115.97      3.51 o 
  -5   6   4      310.50      356.57      5.21 o 
  -4   6   4      831.12      875.04     10.49 o 
  -3   6   4      133.73       96.31      2.58 o 
  -2   6   4      667.14      686.33      7.28 o 
  -1   6   4      324.21      392.91      5.19 o 
   0   6   4     1157.60     1329.31     13.52 o 
   1   6   4      836.52     1020.14     11.39 o 
   2   6   4     1180.71     1144.28     15.18 o 
   3   6   4       13.69       20.89      2.34 o 
   4   6   4       61.49       51.50      3.43 o 
   5   6   4      481.46      497.78      7.98 o 
   6   6   4        2.65        1.04      3.23 o 
   7   6   4       69.93       68.64      4.73 o 
   8   6   4       31.98       31.34      4.43 o 
   9   6   4      622.77      614.67     10.83 o 
  10   6   4      214.16      230.97      7.56 o 
 -10   7   4      326.87      348.56     10.78 o 
  -9   7   4      760.72      751.88     11.53 o 
  -8   7   4       84.74      111.27      5.24 o 
  -7   7   4     3937.64     3792.78     34.87 o 
  -6   7   4       92.28      110.85      5.02 o 
  -5   7   4        9.85        5.65      2.42 o 
  -4   7   4      322.43      326.84      4.93 o 
  -3   7   4     1266.35     1294.60     12.45 o 
  -2   7   4     1203.44     1218.06     11.76 o 
  -1   7   4       20.86       22.69      2.86 o 
   0   7   4      632.38      641.97      7.04 o 
   1   7   4       16.43       16.00      2.12 o 
   2   7   4     1262.74     1303.26     16.44 o 
   3   7   4      322.84      321.41      6.47 o 
   4   7   4      536.32      515.32      8.90 o 
   5   7   4      872.03      909.55     12.83 o 
   6   7   4      222.76      181.92      5.94 o 
   7   7   4      215.17      212.72      6.64 o 
   8   7   4      175.87      169.77      6.69 o 
   9   7   4       11.07       12.18      5.37 o 
  10   7   4      460.92      431.79     11.66 o 
 -10   8   4      412.28      374.89     13.84 o 
  -9   8   4        1.08        2.78      5.09 o 
  -8   8   4      167.30      169.57      6.39 o 
  -7   8   4     1700.77     1734.15     18.25 o 
  -6   8   4     4990.92     4877.35     42.14 o 
  -5   8   4     1242.90     1223.13     11.74 o 
  -4   8   4     4631.76     4637.15     41.74 o 
  -3   8   4     2266.19     2295.92     22.95 o 
  -2   8   4      295.06      284.26      5.29 o 
  -1   8   4        1.52        6.97      2.28 o 
   0   8   4        3.49        8.59      2.22 o 
   1   8   4      358.20      302.92      5.84 o 
   2   8   4     2274.28     2178.76     31.16 o 
   3   8   4     3431.88     3267.82     36.24 o 
   4   8   4     1201.13     1100.40     14.59 o 
   5   8   4     3173.06     3003.96     37.55 o 
   6   8   4       10.79        8.24      4.21 o 
   7   8   4      371.92      374.96      8.95 o 
   8   8   4      117.62      127.76      6.49 o 
   9   8   4       10.24       16.89      5.62 o 
  -9   9   4      922.25      988.78     20.71 o 
  -8   9   4      896.75      888.95     12.88 o 
  -7   9   4      507.78      543.44      7.49 o 
  -6   9   4      496.17      500.50      7.32 o 
  -5   9   4       74.95       82.15      3.92 o 
  -4   9   4       40.61       57.84      3.58 o 
  -3   9   4       68.15       76.85      4.25 o 
  -2   9   4     5831.39     5743.72     54.10 o 
  -1   9   4     4334.68     4318.05     41.18 o 
   0   9   4     5045.94     4826.20     45.69 o 
   1   9   4     5591.45     5571.99     56.24 o 
   2   9   4      256.51      243.95      7.09 o 
   3   9   4       46.30       54.65      4.23 o 
   4   9   4        3.07        0.97      3.76 o 
   5   9   4     1348.24     1248.92     16.76 o 
   6   9   4      852.06      814.51     13.28 o 
   7   9   4     1113.90     1120.72     16.40 o 
   8   9   4      759.37      802.20     13.67 o 
   9   9   4      170.04      168.78      8.15 o 
  -9  10   4      785.75      781.09     18.58 o 
  -8  10   4      132.02      146.74      7.58 o 
  -7  10   4       15.21       19.23      4.00 o 
  -6  10   4      266.39      263.12      7.33 o 
  -5  10   4     2047.87     2096.06     21.97 o 
  -4  10   4       23.41       26.20      3.57 o 
  -3  10   4       29.46       31.47      3.45 o 
  -2  10   4       21.23       36.28      3.46 o 
  -1  10   4       30.74       47.20      4.03 o 
   0  10   4     1038.16      991.24     15.58 o 
   1  10   4      324.35      305.27      7.14 o 
   2  10   4     1379.10     1293.24     16.63 o 
   3  10   4      651.79      619.16     11.10 o 
   4  10   4     1268.59     1158.95     16.40 o 
   5  10   4       88.94       89.67      5.40 o 
   6  10   4       19.69       27.26      5.12 o 
   7  10   4       17.40       17.99      5.54 o 
   8  10   4       40.26       31.77      6.43 o 
  -8  11   4       70.22       77.48     10.90 o 
  -7  11   4       37.63       34.38      5.89 o 
  -6  11   4       31.59       41.48      4.44 o 
  -5  11   4        1.28        8.12      3.96 o 
  -4  11   4      671.19      680.09      9.96 o 
  -3  11   4       90.76       97.73      4.47 o 
  -2  11   4      775.34      793.40     10.56 o 
  -1  11   4      961.01      968.87     11.93 o 
   0  11   4      613.33      602.97     10.40 o 
   1  11   4      258.62      271.13      7.18 o 
   2  11   4      226.85      247.02      7.07 o 
   3  11   4      428.68      444.46      9.66 o 
   4  11   4       13.92       20.82      4.86 o 
   5  11   4        3.28       11.42      4.87 o 
   6  11   4       65.32       54.23      5.80 o 
   7  11   4        5.01       11.82      5.91 o 
  -7  12   4      588.40      660.00     14.77 o 
  -6  12   4      703.94      742.10     12.93 o 
  -5  12   4     1954.99     1963.73     22.69 o 
  -4  12   4      352.22      413.96      8.22 o 
  -3  12   4      194.91      214.67      5.93 o 
  -2  12   4      700.53      671.98      9.83 o 
  -1  12   4      122.43      121.69      5.26 o 
   0  12   4      422.02      404.97      8.26 o 
   1  12   4      192.37      175.69      6.30 o 
   2  12   4      924.76      946.34     14.14 o 
   3  12   4     2715.05     2707.65     31.75 o 
   4  12   4      736.83      710.35     12.89 o 
   5  12   4      497.55      533.45     12.66 o 
   6  12   4      309.04      286.52      9.49 o 
  -6  13   4      435.78      440.19     15.77 o 
  -5  13   4      235.89      246.37      9.24 o 
  -4  13   4       99.04      111.80      5.83 o 
  -3  13   4      104.75      139.19      5.95 o 
  -2  13   4      728.06      750.27     11.78 o 
  -1  13   4     1618.19     1683.47     21.72 o 
   0  13   4      895.53      931.52     15.13 o 
   1  13   4     1048.26     1055.19     15.49 o 
   2  13   4      795.15      796.07     13.28 o 
   3  13   4      500.87      498.51     11.52 o 
   4  13   4      377.76      384.80     10.74 o 
   5  13   4      103.21       93.10      7.08 o 
  -4  14   4      474.63      509.89     13.60 o 
  -3  14   4       16.16       14.41      6.87 o 
  -2  14   4      506.55      502.18     12.17 o 
  -1  14   4       12.25        8.26      5.36 o 
   0  14   4      313.88      302.85     10.77 o 
   1  14   4       58.10       61.30      6.50 o 
   2  14   4      596.45      651.28     13.09 o 
   3  14   4      498.88      545.82     13.50 o 
 -12   1   5      556.61      494.68     12.01 o 
 -11   1   5     1023.69      995.24     14.28 o 
 -10   1   5       16.80       16.50      4.42 o 
  -9   1   5      513.19      476.80      8.56 o 
  -8   1   5     1534.76     1505.24     17.61 o 
  -7   1   5      801.44      767.18     10.23 o 
  -6   1   5     1881.87     1862.52     18.96 o 
  -5   1   5     6657.14     6820.28     60.55 o 
  -4   1   5     8241.20     8431.86     77.71 o 
  -3   1   5     3973.11     3854.71     36.25 o 
  -2   1   5     3949.30     4059.87     42.25 o 
  -1   1   5       38.96       37.30      1.10 o 
   0   1   5       16.07       20.19      1.10 o 
   1   1   5      689.47      778.82      8.85 o 
   2   1   5      270.42      291.96      7.85 o 
   3   1   5     1913.45     1838.46     23.44 o 
   4   1   5     1902.25     1870.82     17.47 o 
   5   1   5      376.82      335.07      5.84 o 
   6   1   5     1192.78     1172.17     12.88 o 
   7   1   5      656.78      661.71      9.58 o 
   8   1   5        7.80       12.80      3.52 o 
   9   1   5       93.32       96.89      5.52 o 
  10   1   5      236.50      253.26      7.75 o 
  11   1   5       41.18       49.46      7.06 o 
 -12   2   5       73.74       88.75      7.08 o 
 -11   2   5      108.14      103.12      5.87 o 
 -10   2   5     2246.71     2146.35     24.52 o 
  -9   2   5     2555.85     2594.24     28.30 o 
  -8   2   5     2233.86     2262.83     24.72 o 
  -7   2   5     4299.77     4276.38     43.58 o 
  -6   2   5     2883.30     2842.32     26.52 o 
  -5   2   5     2777.32     2843.59     29.05 o 
  -4   2   5       96.31      150.71      3.55 o 
  -3   2   5     1646.97     1670.26     18.35 o 
  -2   2   5     1472.00     1413.85     13.73 o 
  -1   2   5     1672.97     1556.75     15.64 o 
   0   2   5    14942.61    15020.88    144.24 o 
   1   2   5      958.86      853.67      8.06 o 
   2   2   5     8500.93     8720.46     84.22 o 
   3   2   5     2812.04     2827.66     30.40 o 
   4   2   5      655.44      674.14     11.99 o 
   5   2   5      509.05      541.30      9.66 o 
   6   2   5     1850.83     1836.47     18.78 o 
   7   2   5     3029.80     3064.43     29.96 o 
   8   2   5     2519.37     2564.87     27.82 o 
   9   2   5     1788.33     1805.20     22.49 o 
  10   2   5       33.80       38.27      5.50 o 
  11   2   5      725.04      747.30     13.28 o 
 -12   3   5      643.96      662.90     15.83 o 
 -11   3   5      637.16      590.76     11.56 o 
 -10   3   5     1848.19     1833.12     23.12 o 
  -9   3   5      492.78      522.19      9.71 o 
  -8   3   5      660.79      612.40      9.99 o 
  -7   3   5       99.84       90.65      4.05 o 
  -6   3   5     1591.06     1552.27     19.77 o 
  -5   3   5     4569.24     4423.09     43.68 o 
  -4   3   5     2229.67     2194.48     19.36 o 
  -3   3   5     6400.90     6545.09     58.11 o 
  -2   3   5     2046.51     2047.35     21.70 o 
  -1   3   5     1426.65     1437.52     12.08 o 
   0   3   5      401.11      487.96      6.98 o 
   1   3   5       67.65       55.65      1.93 o 
   2   3   5     1273.56     1218.35     16.28 o 
   3   3   5    11124.82    11468.13    128.98 o 
   4   3   5     6021.99     6028.45     50.68 o 
   5   3   5     4022.33     4047.72     38.13 o 
   6   3   5      500.12      481.62      7.90 o 
   7   3   5      271.28      265.66      6.58 o 
   8   3   5      443.20      462.65      8.89 o 
   9   3   5      176.48      193.93      6.39 o 
  10   3   5        6.13        5.09      5.21 o 
 -11   4   5      109.06      111.83      7.58 o 
 -10   4   5       15.27       10.16      4.52 o 
  -9   4   5       22.42       30.36      4.27 o 
  -8   4   5      463.20      460.57      9.80 o 
  -7   4   5       26.21       25.07      3.48 o 
  -6   4   5      424.53      432.95      5.91 o 
  -5   4   5      904.56      941.98      9.38 o 
  -4   4   5       60.72       63.15      2.19 o 
  -3   4   5     1426.05     1578.74     14.93 o 
  -2   4   5     3866.46     4046.86     37.93 o 
  -1   4   5     4287.29     4635.98     45.52 o 
   0   4   5      247.58      304.82      8.25 o 
   1   4   5        2.41        3.73      1.38 o 
   2   4   5      809.43      858.22      9.63 o 
   3   4   5     1376.37     1467.91     17.20 o 
   4   4   5      316.35      295.47      6.00 o 
   5   4   5      498.66      536.90      8.64 o 
   6   4   5      106.31      119.81      4.75 o 
   7   4   5      897.22      895.03     13.00 o 
   8   4   5      363.24      355.77      8.52 o 
   9   4   5      669.46      635.30     21.11 o 
  10   4   5        4.65       12.81      5.34 o 
 -11   5   5      841.47      917.40     14.85 o 
 -10   5   5      225.29      224.26      7.01 o 
  -9   5   5      101.70      104.00      5.15 o 
  -8   5   5      796.10      715.18     11.22 o 
  -7   5   5      380.37      363.89      7.60 o 
  -6   5   5     1980.87     2061.77     20.43 o 
  -5   5   5      389.13      341.08      5.10 o 
  -4   5   5     1228.36     1311.87     12.30 o 
  -3   5   5     3240.37     3232.98     29.23 o 
  -2   5   5       28.06       20.65      1.62 o 
  -1   5   5      715.17      768.53      8.41 o 
   0   5   5      553.15      559.66      6.26 o 
   1   5   5       22.06       38.60      2.63 o 
   2   5   5     3010.47     3168.47     49.81 o 
   3   5   5     1566.71     1500.01     17.75 o 
   4   5   5     1527.74     1409.24     18.46 o 
   5   5   5      797.85      772.67     10.26 o 
   6   5   5      668.21      618.85      9.28 o 
   7   5   5       77.72       91.59      4.66 o 
   8   5   5      207.16      213.32      6.60 o 
   9   5   5       16.51       18.14      5.26 o 
  10   5   5        0.57        3.25      5.24 o 
 -11   6   5      100.67       93.37      7.70 o 
 -10   6   5      579.68      581.13     10.58 o 
  -9   6   5      654.22      670.85     10.79 o 
  -8   6   5     2253.88     2225.95     26.29 o 
  -7   6   5     2287.29     2286.80     24.90 o 
  -6   6   5     2739.79     2640.71     24.72 o 
  -5   6   5      911.74      911.95      9.95 o 
  -4   6   5       39.35       54.32      3.63 o 
  -3   6   5     1769.64     1798.66     15.59 o 
  -2   6   5     2953.21     2911.61     26.61 o 
  -1   6   5     6525.13     6721.44     59.28 o 
   0   6   5     4034.86     3820.81     44.86 o 
   1   6   5     5648.05     5436.55     53.60 o 
   2   6   5     4150.18     4139.64     44.89 o 
   3   6   5      888.40      842.56     12.29 o 
   4   6   5     1382.84     1373.46     16.96 o 
   5   6   5     1400.13     1394.23     17.49 o 
   6   6   5      194.15      187.08      5.88 o 
   7   6   5     1235.13     1223.47     17.54 o 
   8   6   5      767.92      756.73     13.55 o 
   9   6   5      930.82      920.30     13.70 o 
  10   6   5      385.67      427.77     13.28 o 
 -10   7   5     1156.42     1154.70     16.90 o 
  -9   7   5     1057.89      989.16     18.90 o 
  -8   7   5        3.91        1.37      4.21 o 
  -7   7   5        2.17        4.37      3.13 o 
  -6   7   5      985.47      998.89     11.12 o 
  -5   7   5     5065.45     4974.55     44.53 o 
  -4   7   5     4098.31     4005.66     32.91 o 
  -3   7   5     8428.57     8221.42     76.20 o 
  -2   7   5     2744.11     2729.03     26.58 o 
  -1   7   5      493.20      456.26      6.02 o 
   0   7   5      416.84      428.15      5.75 o 
   1   7   5      272.53      286.03      5.31 o 
   2   7   5     1432.44     1410.01     18.46 o 
   3   7   5     1220.78     1170.21     16.24 o 
   4   7   5     2852.89     2767.47     31.30 o 
   5   7   5      979.38      878.96     15.61 o 
   6   7   5      638.68      610.50     10.44 o 
   7   7   5       61.80       65.10      5.20 o 
   8   7   5      132.66      121.42      6.39 o 
   9   7   5       60.95       57.31      6.09 o 
 -10   8   5       49.98       57.35      6.40 o 
  -9   8   5      174.63      166.30      6.81 o 
  -8   8   5      365.98      355.91      7.95 o 
  -7   8   5     1362.65     1356.48     15.45 o 
  -6   8   5     1665.52     1632.91     17.11 o 
  -5   8   5      178.63      184.21      4.36 o 
  -4   8   5       16.59       22.95      2.94 o 
  -3   8   5       92.70      111.69      3.78 o 
  -2   8   5       75.46       79.14      3.29 o 
  -1   8   5      214.23      213.52      4.83 o 
   0   8   5       48.42       60.23      2.96 o 
   1   8   5       16.71       19.18      5.00 o 
   2   8   5      132.02      125.59      4.88 o 
   3   8   5      222.44      231.37      6.81 o 
   4   8   5     1454.31     1361.70     17.39 o 
   5   8   5       35.31       42.29      4.36 o 
   6   8   5       16.28       19.92      4.50 o 
   7   8   5     1000.20      952.13     14.42 o 
   8   8   5       90.48       82.37      6.11 o 
   9   8   5       44.57       58.58      6.26 o 
  -9   9   5        0.87       -3.26      5.60 o 
  -8   9   5       83.29       86.52      4.95 o 
  -7   9   5      923.32      916.54     11.29 o 
  -6   9   5      223.47      211.14      6.10 o 
  -5   9   5       28.04       41.31      3.59 o 
  -4   9   5      155.72      175.47      4.82 o 
  -3   9   5     1985.46     1944.80     22.76 o 
  -2   9   5      233.81      238.37      5.58 o 
  -1   9   5      530.04      560.33      8.00 o 
   0   9   5      205.12      210.77      5.45 o 
   1   9   5        4.40       10.67      3.52 o 
   2   9   5      329.99      322.98     10.35 o 
   3   9   5      140.56      124.71      5.61 o 
   4   9   5       36.31       38.22      4.42 o 
   5   9   5     1778.44     1690.30     21.30 o 
   6   9   5       12.21       20.02      4.74 o 
   7   9   5      160.32      162.52      6.87 o 
   8   9   5        2.65        4.57      5.65 o 
  -9  10   5     1106.87     1109.46     30.99 o 
  -8  10   5     1592.65     1650.02     22.91 o 
  -7  10   5     2702.42     2606.59     27.20 o 
  -6  10   5       96.24      106.50      4.76 o 
  -5  10   5       63.66       90.99      4.52 o 
  -4  10   5      116.92      113.75      4.50 o 
  -3  10   5       42.32       43.60      3.70 o 
  -2  10   5      694.38      692.85      9.44 o 
  -1  10   5       29.88       31.70      3.35 o 
   0  10   5     1397.97     1349.23     19.66 o 
   1  10   5     1877.91     1821.98     21.96 o 
   2  10   5     2238.74     2182.33     30.98 o 
   3  10   5      734.50      662.06     11.83 o 
   4  10   5       46.70       41.91      4.68 o 
   5  10   5      466.51      438.18      9.90 o 
   6  10   5      350.15      326.98      8.67 o 
   7  10   5      822.19      832.06     13.98 o 
  -8  11   5      160.47      194.21     10.71 o 
  -7  11   5       65.25       84.02      6.14 o 
  -6  11   5      198.82      196.51      6.07 o 
  -5  11   5     2294.94     2304.88     24.20 o 
  -4  11   5     1993.65     2010.67     21.41 o 
  -3  11   5     1267.10     1251.22     14.65 o 
  -2  11   5     1088.41     1088.16     13.11 o 
  -1  11   5       40.12       45.97      4.29 o 
   0  11   5      482.16      455.90      9.88 o 
   1  11   5      556.16      553.54     11.24 o 
   2  11   5      525.87      476.92     10.35 o 
   3  11   5     1955.93     1903.72     27.49 o 
   4  11   5     1329.58     1321.05     17.98 o 
   5  11   5      942.86      924.26     14.48 o 
   6  11   5      590.03      594.34     11.88 o 
   7  11   5       54.33       73.13      6.49 o 
  -7  12   5      356.78      386.45     12.58 o 
  -6  12   5      396.61      427.73     10.88 o 
  -5  12   5       17.34       24.85      4.62 o 
  -4  12   5      118.76      119.63      5.36 o 
  -3  12   5      258.02      259.89      8.19 o 
  -2  12   5      362.49      345.15      8.21 o 
  -1  12   5      279.83      294.30      7.56 o 
   0  12   5      402.88      408.68      9.98 o 
   1  12   5     1041.25     1047.77     22.20 o 
   2  12   5     1271.55     1229.23     18.77 o 
   3  12   5        0.58        0.76      3.65 o 
   4  12   5      140.36      125.86      6.58 o 
   5  12   5       12.46       21.97      5.94 o 
   6  12   5      278.99      263.19      8.61 o 
  -5  13   5      115.15      129.54      6.85 o 
  -4  13   5      181.24      180.17      6.25 o 
  -3  13   5      185.08      206.06      6.92 o 
  -2  13   5      283.96      304.44      7.95 o 
  -1  13   5        5.00       12.78      5.47 o 
   0  13   5       24.87       28.84      6.63 o 
   1  13   5       41.34       40.82      5.52 o 
   2  13   5        0.00        2.53      3.45 o 
   3  13   5       98.85       98.39      6.96 o 
   4  13   5       34.43       27.35      5.62 o 
  -3  14   5       38.59       32.30      6.05 o 
  -2  14   5     1022.18     1094.52     16.34 o 
  -1  14   5      395.82      412.59     12.07 o 
   0  14   5      618.92      649.48     13.91 o 
   1  14   5      609.71      683.85     13.70 o 
   2  14   5      302.86      332.83     11.20 o 
 -12   0   6     2090.69     2131.48     35.68 o 
 -11   0   6     3242.34     3153.20     48.75 o 
 -10   0   6     2692.27     2599.67     40.80 o 
  -9   0   6      349.92      337.58     10.60 o 
  -8   0   6     4617.73     4562.07     65.92 o 
  -7   0   6       81.07       74.33      5.25 o 
  -6   0   6       16.05       16.19      3.72 o 
  -5   0   6     3486.88     3582.91     46.12 o 
  -4   0   6     5472.36     5628.10     89.12 o 
  -3   0   6     2606.25     2461.90     40.19 o 
  -2   0   6     7180.34     7007.57     86.78 o 
  -1   0   6      128.15       93.80      4.43 o 
   0   0   6      990.33      974.46     27.92 o 
   1   0   6     1365.52     1435.82     20.76 o 
   2   0   6     2705.20     2823.16     40.38 o 
   3   0   6     5896.97     5887.41     72.79 o 
   4   0   6     8406.96     8562.40    150.38 o 
   5   0   6     4204.66     3981.00     56.01 o 
   6   0   6     2063.37     2040.23     30.73 o 
   7   0   6     3346.60     3333.51     48.36 o 
   8   0   6      134.38      138.51      7.22 o 
   9   0   6       59.62       53.80      8.46 o 
  10   0   6        7.40        9.98      8.89 o 
 -12   1   6      240.28      232.12      7.82 o 
 -11   1   6       61.30       70.07      5.46 o 
 -10   1   6      423.53      367.97      8.49 o 
  -9   1   6      385.88      392.83      7.93 o 
  -8   1   6     2544.69     2497.96     27.06 o 
  -7   1   6     4215.35     4148.15     42.40 o 
  -6   1   6     2648.16     2641.07     27.66 o 
  -5   1   6     4007.08     4194.75     39.70 o 
  -4   1   6       70.72       87.66      3.47 o 
  -3   1   6      344.30      341.74      4.09 o 
  -2   1   6      657.55      675.02      6.72 o 
  -1   1   6      657.75      645.15      7.22 o 
   0   1   6     6111.05     6119.14     66.94 o 
   1   1   6     1776.32     1637.84     17.20 o 
   2   1   6     3298.07     3184.29     29.73 o 
   3   1   6     1176.80     1111.39     10.86 o 
   4   1   6     1023.15     1001.37      9.86 o 
   5   1   6       11.05       27.56      3.77 o 
   6   1   6       74.20       75.59      3.38 o 
   7   1   6      388.71      390.57      7.43 o 
   8   1   6      623.17      632.10     10.77 o 
   9   1   6     1171.64     1205.38     16.78 o 
  10   1   6      283.70      322.61      8.70 o 
 -12   2   6        2.12        6.51      5.38 o 
 -11   2   6       17.43       13.41      4.86 o 
 -10   2   6       11.17       12.88      4.45 o 
  -9   2   6      173.19      164.62      5.58 o 
  -8   2   6      109.61      108.72      4.57 o 
  -7   2   6      178.70      177.87      5.28 o 
  -6   2   6        6.64       10.99      2.79 o 
  -5   2   6      102.81      136.00      3.65 o 
  -4   2   6      113.95      125.28      2.85 o 
  -3   2   6     2316.38     2380.87     20.66 o 
  -2   2   6       69.11       80.25      1.88 o 
  -1   2   6     2504.48     2678.57     23.81 o 
   0   2   6     1118.78     1189.29     11.14 o 
   1   2   6       18.12       32.32      2.03 o 
   2   2   6     6391.34     6699.93     58.57 o 
   3   2   6      177.38      176.51      5.27 o 
   4   2   6      710.42      776.14      8.12 o 
   5   2   6      240.90      243.85      4.94 o 
   6   2   6      489.90      522.01      8.34 o 
   7   2   6        4.12       12.10      3.58 o 
   8   2   6      217.20      219.81      7.19 o 
   9   2   6       30.81       33.43      5.10 o 
  10   2   6      324.19      333.17      9.73 o 
 -11   3   6       23.59       25.06      5.28 o 
 -10   3   6      242.66      230.34      7.60 o 
  -9   3   6      396.19      403.94      8.23 o 
  -8   3   6     1170.22     1075.47     13.71 o 
  -7   3   6      646.35      608.89      9.56 o 
  -6   3   6     2777.67     2669.48     29.72 o 
  -5   3   6     3732.38     3758.33     32.46 o 
  -4   3   6      874.44      941.88      8.75 o 
  -3   3   6       11.85        9.26      1.75 o 
  -2   3   6      953.41     1039.99      9.66 o 
  -1   3   6     6152.92     6282.28     49.91 o 
   0   3   6     2954.59     2977.44     26.58 o 
   1   3   6     9522.39     9749.84     85.03 o 
   2   3   6       92.69      127.79      3.58 o 
   3   3   6      391.21      368.15      5.18 o 
   4   3   6     1141.32     1147.17     11.62 o 
   5   3   6        5.92       20.61      3.30 o 
   6   3   6      436.45      407.35      7.52 o 
   7   3   6       31.41       33.31      4.90 o 
   8   3   6      752.95      779.86     11.65 o 
   9   3   6      879.67      922.98     14.24 o 
  10   3   6      127.76      114.34      6.58 o 
 -11   4   6     1405.31     1411.83     18.26 o 
 -10   4   6      594.62      631.11     10.81 o 
  -9   4   6      164.63      166.27      6.69 o 
  -8   4   6       40.82       41.20      3.80 o 
  -7   4   6       18.42       13.90      3.58 o 
  -6   4   6      788.93      759.42     11.34 o 
  -5   4   6     1402.56     1418.38     14.59 o 
  -4   4   6     4772.60     4488.03     42.04 o 
  -3   4   6    11311.88    11431.90     99.64 o 
  -2   4   6    12337.18    12904.94    117.55 o 
  -1   4   6     5800.29     5909.40     54.47 o 
   0   4   6     1244.67     1183.25     15.21 o 
   1   4   6      921.94      951.03     10.59 o 
   2   4   6      331.71      365.85      6.48 o 
   3   4   6      190.49      143.29      5.81 o 
   4   4   6     2501.04     2426.46     45.70 o 
   5   4   6     3777.50     3710.38     37.95 o 
   6   4   6     2534.46     2477.02     26.64 o 
   7   4   6     1358.04     1341.09     18.93 o 
   8   4   6      252.27      248.95      8.65 o 
   9   4   6     1075.26     1070.79     14.80 o 
  10   4   6       19.37       22.98      5.77 o 
 -11   5   6      133.18      151.17      6.79 o 
 -10   5   6        2.02        1.86      4.61 o 
  -9   5   6     1353.76     1315.14     17.84 o 
  -8   5   6     1057.65     1024.19     14.26 o 
  -7   5   6     1821.53     1807.47     21.65 o 
  -6   5   6     3619.07     3509.09     33.93 o 
  -5   5   6      631.07      636.39      7.57 o 
  -4   5   6     1732.94     1792.45     17.14 o 
  -3   5   6       23.70       13.95      1.86 o 
  -2   5   6      648.69      652.43     15.22 o 
  -1   5   6     2012.06     2148.60     21.01 o 
   0   5   6     3490.75     3295.47     33.06 o 
   1   5   6     4410.86     4433.80     43.96 o 
   2   5   6     2880.87     2749.03     28.52 o 
   3   5   6     2230.47     2136.46     24.27 o 
   4   5   6      679.10      679.26     15.37 o 
   5   5   6      412.79      432.65      7.56 o 
   6   5   6      256.53      254.35      6.47 o 
   7   5   6      530.20      529.85     13.16 o 
   8   5   6      889.53      899.04     14.50 o 
   9   5   6      247.14      267.35      8.19 o 
  10   5   6      568.97      608.88     13.34 o 
 -11   6   6        4.94       -4.97      5.22 o 
 -10   6   6      607.52      600.83     10.91 o 
  -9   6   6      726.15      683.56     11.40 o 
  -8   6   6       74.60       55.06      4.72 o 
  -7   6   6     1449.77     1407.96     17.59 o 
  -6   6   6      169.46      181.72      6.68 o 
  -5   6   6      236.36      267.88      5.00 o 
  -4   6   6      173.00      193.82      4.19 o 
  -3   6   6      589.00      608.77      6.89 o 
  -2   6   6      148.56      135.39      3.31 o 
  -1   6   6      350.47      371.23      5.17 o 
   0   6   6       11.64       17.76      1.92 o 
   1   6   6      864.63      884.05     10.34 o 
   2   6   6       83.31       78.95      3.64 o 
   3   6   6      336.21      338.17      7.27 o 
   4   6   6     2035.48     1999.55     23.45 o 
   5   6   6      309.84      287.70      7.22 o 
   6   6   6      230.86      234.85      8.26 o 
   7   6   6       11.64        6.11      4.48 o 
   8   6   6        7.52        7.68      4.95 o 
   9   6   6       23.36       25.48      5.82 o 
 -10   7   6      415.47      439.80     10.74 o 
  -9   7   6      678.62      683.77     11.92 o 
  -8   7   6      899.71      902.21     14.23 o 
  -7   7   6      274.30      298.74     10.41 o 
  -6   7   6       99.01      134.35      4.41 o 
  -5   7   6      240.99      226.70      4.83 o 
  -4   7   6      330.68      324.04      6.30 o 
  -3   7   6      243.55      245.68      5.09 o 
  -2   7   6       18.54       21.85      2.56 o 
  -1   7   6       14.05       14.23      3.56 o 
   0   7   6     2150.67     2103.65     20.86 o 
   1   7   6      722.82      731.52     11.15 o 
   2   7   6      259.79      253.58      6.01 o 
   3   7   6      421.93      402.59      7.66 o 
   4   7   6     1527.64     1503.74     18.62 o 
   5   7   6        7.19        4.64      3.96 o 
   6   7   6       23.77       40.09      4.73 o 
   7   7   6        6.98        8.64      4.70 o 
   8   7   6       99.78       90.78      6.16 o 
   9   7   6      342.43      345.48      9.64 o 
 -10   8   6     1222.95     1198.32     16.47 o 
  -9   8   6      828.12      792.15     13.33 o 
  -8   8   6        3.42       10.96      4.23 o 
  -7   8   6       69.36       68.93      4.53 o 
  -6   8   6      131.37      139.67      4.26 o 
  -5   8   6      469.13      457.08      7.19 o 
  -4   8   6      263.68      232.69      5.27 o 
  -3   8   6     4280.99     4209.59     40.28 o 
  -2   8   6     1692.71     1637.63     17.15 o 
  -1   8   6     4608.14     4686.55     44.39 o 
   0   8   6      227.59      221.43      4.71 o 
   1   8   6      551.47      566.06      9.87 o 
   2   8   6       40.34       31.90      3.59 o 
   3   8   6      762.81      718.28     11.46 o 
   4   8   6     1676.73     1667.50     20.58 o 
   5   8   6     2041.67     1940.07     23.58 o 
   6   8   6     2790.38     2613.17     30.71 o 
   7   8   6     1115.79     1116.22     17.87 o 
   8   8   6      441.42      418.31     10.34 o 
  -9   9   6      459.96      488.95     12.41 o 
  -8   9   6     1407.34     1479.06     18.61 o 
  -7   9   6     1235.04     1207.15     14.60 o 
  -6   9   6     1527.51     1551.88     16.42 o 
  -5   9   6     3640.85     3492.44     34.32 o 
  -4   9   6     1504.38     1493.62     16.40 o 
  -3   9   6        1.57        6.29      3.17 o 
  -2   9   6     1177.09     1156.62     13.20 o 
  -1   9   6     4312.47     4282.11     40.98 o 
   0   9   6     3922.69     3806.04     39.45 o 
   1   9   6      507.01      472.43      9.97 o 
   2   9   6      849.94      856.08     12.35 o 
   3   9   6      495.64      479.74      9.10 o 
   4   9   6      194.89      192.59      6.43 o 
   5   9   6       87.07       72.58      5.26 o 
   6   9   6       22.03       28.13      5.14 o 
   7   9   6     1439.32     1344.94     18.86 o 
   8   9   6      473.45      512.79     11.56 o 
  -8  10   6      344.47      362.93      8.35 o 
  -7  10   6        4.46        3.55      4.73 o 
  -6  10   6      168.42      148.80      5.35 o 
  -5  10   6      212.67      235.43      6.07 o 
  -4  10   6     1875.64     1887.54     20.19 o 
  -3  10   6       18.10       18.02      3.50 o 
  -2  10   6      470.09      475.55      7.79 o 
  -1  10   6     1501.78     1458.57     17.34 o 
   0  10   6       38.40       43.79      4.69 o 
   1  10   6       10.94       21.88      4.03 o 
   2  10   6      244.00      239.88      8.33 o 
   3  10   6      390.12      366.11      8.15 o 
   4  10   6      766.41      769.79     12.39 o 
   5  10   6        9.23       10.55      4.95 o 
   6  10   6       50.16       53.72      5.79 o 
   7  10   6        1.31       11.41      5.68 o 
  -7  11   6      310.63      286.50      8.51 o 
  -6  11   6        8.16       12.90      4.47 o 
  -5  11   6      120.13      134.47      5.33 o 
  -4  11   6       27.17       45.35      4.27 o 
  -3  11   6       45.99       55.75      4.30 o 
  -2  11   6      344.24      348.13      7.98 o 
  -1  11   6       42.58       61.58      4.50 o 
   0  11   6       12.78       20.09      4.72 o 
   1  11   6      305.61      295.33      7.79 o 
   2  11   6       34.64       32.17      5.05 o 
   3  11   6        4.46        7.50      4.71 o 
   4  11   6      954.02      926.73     14.22 o 
   5  11   6       17.72       12.78      5.40 o 
   6  11   6        1.43        3.69      5.62 o 
  -6  12   6       71.36       70.18      5.81 o 
  -5  12   6     1116.60     1158.31     14.64 o 
  -4  12   6      856.79      872.41     11.99 o 
  -3  12   6     1007.34     1060.05     14.50 o 
  -2  12   6      816.74      854.35     12.67 o 
  -1  12   6      764.60      772.91     12.55 o 
   0  12   6      460.27      445.97     10.47 o 
   1  12   6       31.86       30.61      5.12 o 
   2  12   6      187.97      175.13      6.88 o 
   3  12   6       74.58       72.17      5.79 o 
   4  12   6      975.90      948.36     14.99 o 
   5  12   6      613.17      633.77     14.59 o 
  -5  13   6      237.61      253.70      7.23 o 
  -4  13   6      125.91      130.98      6.36 o 
  -3  13   6       92.45       99.28      5.90 o 
  -2  13   6      636.75      633.30     11.06 o 
  -1  13   6      240.78      224.76     11.10 o 
   0  13   6     1962.35     2000.32     25.03 o 
   1  13   6      759.00      822.54     13.67 o 
   2  13   6      448.44      412.99      9.93 o 
   3  13   6      248.55      289.46     15.69 o 
  -2  14   6       66.81       75.58      6.30 o 
  -1  14   6      381.55      398.42     12.29 o 
   0  14   6       35.65       42.12      5.94 o 
 -11   1   7      179.99      173.40      6.86 o 
 -10   1   7     1256.20     1295.50     16.75 o 
  -9   1   7      118.13      112.30      5.11 o 
  -8   1   7     1274.77     1198.03     14.75 o 
  -7   1   7      918.47      938.84     12.11 o 
  -6   1   7       61.09       66.90      3.34 o 
  -5   1   7     1122.20     1096.40     12.57 o 
  -4   1   7     2832.37     2842.90     27.25 o 
  -3   1   7     6578.94     6598.45     57.97 o 
  -2   1   7      917.15      854.11      7.98 o 
  -1   1   7     1463.39     1429.10     14.02 o 
   0   1   7     3403.85     3421.40     31.51 o 
   1   1   7     3737.07     3811.04     35.56 o 
   2   1   7      172.26      188.75      3.62 o 
   3   1   7        5.59       11.56      3.34 o 
   4   1   7     1903.11     1943.94     21.75 o 
   5   1   7     1140.19     1130.08     12.47 o 
   6   1   7      727.87      705.65      9.70 o 
   7   1   7      587.40      598.46     10.17 o 
   8   1   7       61.12       67.61      5.12 o 
   9   1   7      327.84      348.77      8.99 o 
  10   1   7       14.64        9.87      6.64 o 
 -11   2   7      194.53      198.83      7.10 o 
 -10   2   7       36.66       59.00      5.08 o 
  -9   2   7       21.12       25.84      4.14 o 
  -8   2   7     3400.89     3288.98     34.69 o 
  -7   2   7     3493.59     3377.08     35.12 o 
  -6   2   7     3356.32     3271.38     35.81 o 
  -5   2   7     1410.01     1279.09     13.57 o 
  -4   2   7     5439.99     5432.49     60.53 o 
  -3   2   7     4382.64     4389.41     37.25 o 
  -2   2   7      585.48      580.45      6.03 o 
  -1   2   7       16.09       32.90      1.87 o 
   0   2   7     2705.22     2651.34     23.75 o 
   1   2   7    22994.96    23658.11    203.26 o 
   2   2   7     7208.22     7075.47     61.99 o 
   3   2   7     1240.12     1151.39     10.96 o 
   4   2   7     2200.07     2043.20     51.76 o 
   5   2   7       97.97       96.47      4.68 o 
   6   2   7       77.06       73.39      4.14 o 
   7   2   7      315.15      315.43      7.84 o 
   8   2   7      132.10      134.02      5.93 o 
   9   2   7     2056.08     2120.42     26.00 o 
  10   2   7     1273.48     1334.69     18.70 o 
 -11   3   7     1605.11     1737.38     21.30 o 
 -10   3   7     1706.28     1695.47     20.50 o 
  -9   3   7     4471.72     4270.14     44.49 o 
  -8   3   7     3155.07     3122.10     33.14 o 
  -7   3   7      197.86      187.69      5.49 o 
  -6   3   7      408.32      405.52      7.66 o 
  -5   3   7     1626.92     1609.59     16.47 o 
  -4   3   7       34.95       62.67      2.88 o 
  -3   3   7     3297.26     3361.72     28.87 o 
  -2   3   7     3533.43     3494.35     31.40 o 
  -1   3   7     4199.82     4103.38     33.42 o 
   0   3   7     2734.52     2776.73     24.95 o 
   1   3   7       81.39       92.15      2.67 o 
   2   3   7     4723.37     4857.52     43.00 o 
   3   3   7     1485.51     1515.29     15.42 o 
   4   3   7      184.11      154.89      8.07 o 
   5   3   7      458.71      440.13      7.56 o 
   6   3   7      655.33      640.11      9.79 o 
   7   3   7      720.40      705.47     10.54 o 
   8   3   7     1501.59     1527.56     20.69 o 
   9   3   7      591.22      630.17     11.88 o 
  10   3   7       23.06       43.12      6.15 o 
 -11   4   7      183.13      177.84      7.46 o 
 -10   4   7       13.01        7.03      4.46 o 
  -9   4   7        2.85        8.57      4.12 o 
  -8   4   7       92.05       92.37      4.64 o 
  -7   4   7      704.29      714.53     12.41 o 
  -6   4   7      136.05      145.62      4.42 o 
  -5   4   7      397.11      371.19      5.41 o 
  -4   4   7     1465.48     1541.34     15.70 o 
  -3   4   7      264.92      334.96      5.03 o 
  -2   4   7       99.44      122.69      3.36 o 
  -1   4   7      172.49      167.30      3.92 o 
   0   4   7      145.64      155.51      3.05 o 
   1   4   7      728.42      777.45      8.29 o 
   2   4   7      481.19      489.70      6.93 o 
   3   4   7      389.81      383.98      6.96 o 
   4   4   7       15.00       16.15      3.08 o 
   5   4   7       71.41       79.30      4.04 o 
   6   4   7      514.00      500.12      8.65 o 
   7   4   7      163.32      165.53      6.33 o 
   8   4   7        4.64        9.82      4.52 o 
   9   4   7       60.60       60.02      5.91 o 
 -11   5   7     1162.15     1210.20     16.68 o 
 -10   5   7      655.46      644.45     11.24 o 
  -9   5   7      396.53      405.47      8.71 o 
  -8   5   7        7.19       17.20      4.14 o 
  -7   5   7        3.24        5.91      3.29 o 
  -6   5   7      116.81      114.87      4.47 o 
  -5   5   7      729.71      768.70      9.14 o 
  -4   5   7      384.24      326.92      5.22 o 
  -3   5   7      815.65      732.70     11.79 o 
  -2   5   7     2887.42     2872.76     30.81 o 
  -1   5   7      320.03      315.98      4.76 o 
   0   5   7      338.81      336.60      5.03 o 
   1   5   7      286.57      300.79      4.96 o 
   2   5   7      215.24      215.05      5.36 o 
   3   5   7       49.22       51.89      6.04 o 
   4   5   7      522.99      548.79     10.64 o 
   5   5   7      734.81      686.98     11.73 o 
   6   5   7      348.69      347.51      8.92 o 
   7   5   7      858.86      818.14     12.99 o 
   8   5   7      458.25      483.83     10.77 o 
   9   5   7        2.58        4.02      6.25 o 
 -10   6   7      107.62      114.09      6.12 o 
  -9   6   7      282.78      247.25      7.42 o 
  -8   6   7     1849.29     1853.40     24.16 o 
  -7   6   7     2890.88     2871.47     30.65 o 
  -6   6   7     3274.17     3192.15     33.43 o 
  -5   6   7     3019.44     3008.09     27.76 o 
  -4   6   7     4251.27     4260.96     40.43 o 
  -3   6   7      215.03      193.66      3.97 o 
  -2   6   7       37.57       42.72      2.63 o 
  -1   6   7      322.59      300.55      5.47 o 
   0   6   7      861.46      842.57     10.81 o 
   1   6   7     2543.96     2399.73     31.99 o 
   2   6   7     3402.21     3263.20     35.94 o 
   3   6   7     1821.37     1754.07     22.51 o 
   4   6   7     2450.13     2336.40     29.25 o 
   5   6   7      551.29      541.49     10.96 o 
   6   6   7      617.35      635.87     11.89 o 
   7   6   7      210.38      198.91      7.71 o 
   8   6   7      551.59      539.60     11.02 o 
   9   6   7      398.67      446.62     10.83 o 
 -10   7   7      911.69      956.73     15.25 o 
  -9   7   7     1526.97     1478.82     19.77 o 
  -8   7   7     1056.27     1036.22     18.77 o 
  -7   7   7       80.64       80.25      4.74 o 
  -6   7   7      701.81      648.18      9.64 o 
  -5   7   7       22.50       25.39      3.08 o 
  -4   7   7      887.11      928.46      9.93 o 
  -3   7   7     3581.18     3544.26     34.18 o 
  -2   7   7     3189.28     3165.66     30.68 o 
  -1   7   7     3272.26     3252.50     32.99 o 
   0   7   7     1747.11     1722.40     17.64 o 
   1   7   7      156.06      142.19      4.99 o 
   2   7   7       34.55       37.85      3.59 o 
   3   7   7      589.34      569.78     10.31 o 
   4   7   7      612.49      600.47     10.81 o 
   5   7   7      775.41      737.55     11.61 o 
   6   7   7     2758.44     2646.98     31.03 o 
   7   7   7      120.76      123.49      6.34 o 
   8   7   7      572.96      547.52     11.43 o 
  -9   8   7        8.86        5.25      5.40 o 
  -8   8   7        2.31        4.29      4.73 o 
  -7   8   7      146.93      140.64      5.88 o 
  -6   8   7      150.66      140.60      4.47 o 
  -5   8   7        7.04       10.03      2.91 o 
  -4   8   7      276.40      275.41      6.04 o 
  -3   8   7      228.35      213.72      5.15 o 
  -2   8   7      852.69      843.20     10.37 o 
  -1   8   7       57.27       71.09      4.05 o 
   0   8   7      427.10      404.75      7.35 o 
   1   8   7     3546.03     3500.25     41.96 o 
   2   8   7     1034.51      990.98     15.68 o 
   3   8   7      655.53      652.77     11.40 o 
   4   8   7      190.81      178.08      6.48 o 
   5   8   7      245.60      222.68      6.95 o 
   6   8   7       46.61       45.50      5.38 o 
   7   8   7      200.68      193.57      7.38 o 
   8   8   7      144.41      154.52      7.45 o 
  -9   9   7       68.33       91.54      7.06 o 
  -8   9   7       27.38       37.15      6.43 o 
  -7   9   7       48.09       61.40      4.70 o 
  -6   9   7       29.64       50.40      4.93 o 
  -5   9   7     1562.74     1612.18     17.66 o 
  -4   9   7       34.01       46.14      3.70 o 
  -3   9   7     1552.57     1458.48     16.03 o 
  -2   9   7      336.74      346.86      7.22 o 
  -1   9   7     1212.60     1190.54     14.69 o 
   0   9   7       68.06       90.00      4.87 o 
   1   9   7      127.55      104.64      5.31 o 
   2   9   7       58.52       59.75      4.60 o 
   3   9   7       80.63       79.75      5.29 o 
   4   9   7        3.93        5.98      3.50 o 
   5   9   7       21.24       13.55      4.89 o 
   6   9   7       45.18       44.58      5.46 o 
   7   9   7      336.70      289.31      8.81 o 
  -8  10   7      640.23      619.78     10.51 o 
  -7  10   7      441.85      489.09     10.95 o 
  -6  10   7      976.53     1020.33     13.98 o 
  -5  10   7      605.91      595.27      9.36 o 
  -4  10   7      889.03      896.41     11.70 o 
  -3  10   7      129.16      135.99      4.84 o 
  -2  10   7       97.21       93.33      4.86 o 
  -1  10   7      292.83      298.72      7.12 o 
   0  10   7     2739.19     2680.73     33.51 o 
   1  10   7     2232.93     2159.89     29.99 o 
   2  10   7     2064.42     1947.89     23.73 o 
   3  10   7      907.93      880.35     14.53 o 
   4  10   7     1213.09     1201.00     18.22 o 
   5  10   7       41.07       48.58      5.46 o 
   6  10   7      205.09      219.28      8.17 o 
  -7  11   7      425.26      484.52     10.97 o 
  -6  11   7      149.74      138.05      6.14 o 
  -5  11   7      179.47      189.52      5.96 o 
  -4  11   7     1890.79     1820.76     19.95 o 
  -3  11   7     2247.99     2286.81     25.66 o 
  -2  11   7     1088.55     1103.89     20.09 o 
  -1  11   7     1101.60     1065.65     15.09 o 
   0  11   7       46.72       47.78      5.31 o 
   1  11   7      421.80      374.05     13.05 o 
   2  11   7        7.09        6.61      4.59 o 
   3  11   7       35.14       37.72      5.56 o 
   4  11   7     1172.05     1106.58     17.65 o 
   5  11   7      599.99      604.84     11.84 o 
  -6  12   7      786.34      791.39     12.75 o 
  -5  12   7      794.82      806.26     11.86 o 
  -4  12   7      217.14      210.51      7.07 o 
  -3  12   7       81.38       82.75      5.46 o 
  -2  12   7       41.12       41.93      5.05 o 
  -1  12   7       25.71       14.86      5.04 o 
   0  12   7      223.80      234.10      8.06 o 
   1  12   7      119.65      137.59      6.45 o 
   2  12   7      344.00      371.59     11.10 o 
   3  12   7      152.33      142.18      7.13 o 
   4  12   7      158.55      161.38      7.80 o 
  -4  13   7       19.94       15.06      5.33 o 
  -3  13   7       23.89       19.85      5.35 o 
  -2  13   7       80.59       92.01      6.27 o 
  -1  13   7       37.55       48.38      6.32 o 
   0  13   7       38.07       48.92      5.86 o 
   1  13   7      277.25      269.62      8.38 o 
   2  13   7      187.83      174.29      7.46 o 
 -11   0   8     1681.48     1596.84     28.17 o 
 -10   0   8     1778.74     1808.56     30.49 o 
  -9   0   8      902.53      849.93     17.24 o 
  -8   0   8       74.84       78.03      6.20 o 
  -7   0   8     2953.14     2900.68     43.35 o 
  -6   0   8      811.82      770.29     16.50 o 
  -5   0   8       88.83       89.61      6.57 o 
  -4   0   8     2290.22     2286.87     29.39 o 
  -3   0   8     7190.24     7106.98     87.11 o 
  -2   0   8     9039.50     8786.45     99.00 o 
  -1   0   8    15084.10    15163.73    205.54 o 
   0   0   8      928.25      840.77     12.17 o 
   1   0   8     6062.75     6253.66     77.95 o 
   2   0   8       12.75       19.27      2.37 o 
   3   0   8      522.49      501.24      9.69 o 
   4   0   8      914.92      931.07     14.33 o 
   5   0   8     1668.03     1641.31     32.92 o 
   6   0   8     1547.57     1551.21     24.93 o 
   7   0   8      388.90      419.52     11.24 o 
   8   0   8     1874.09     1977.67     41.63 o 
   9   0   8       84.96       76.87     13.35 o 
 -11   1   8      306.57      312.39      8.42 o 
 -10   1   8       71.79       80.94      5.43 o 
  -9   1   8      107.49       95.30      5.07 o 
  -8   1   8      974.43      972.05     12.95 o 
  -7   1   8      730.23      731.09     10.29 o 
  -6   1   8     4162.45     4041.33     41.28 o 
  -5   1   8      866.48      794.55     10.85 o 
  -4   1   8     3568.67     3633.24     29.80 o 
  -3   1   8      978.47      979.08      9.25 o 
  -2   1   8      538.01      518.18      5.44 o 
  -1   1   8      129.58      151.82      5.17 o 
   0   1   8       22.62       39.07      2.51 o 
   1   1   8     5062.38     5172.68     43.60 o 
   2   1   8     3164.17     3099.91     26.63 o 
   3   1   8     1526.15     1430.75     13.31 o 
   4   1   8     1069.78     1065.73     11.80 o 
   5   1   8      377.73      360.76      9.57 o 
   6   1   8       79.22       87.91      4.67 o 
   7   1   8       21.92       24.13      4.36 o 
   8   1   8        3.56       10.67      4.75 o 
   9   1   8      582.74      606.27     13.31 o 
 -11   2   8       72.41       62.75      5.63 o 
 -10   2   8      172.80      165.72      6.43 o 
  -9   2   8      528.05      502.32      9.31 o 
  -8   2   8      361.12      343.32      7.38 o 
  -7   2   8       83.91       80.90      4.13 o 
  -6   2   8     1162.74     1146.78     15.45 o 
  -5   2   8       91.61       95.07      4.97 o 
  -4   2   8      938.56      999.47      9.32 o 
  -3   2   8      219.59      213.24      3.39 o 
  -2   2   8       86.39      106.99      3.55 o 
  -1   2   8        4.33        8.33      1.35 o 
   0   2   8      337.94      349.00      4.37 o 
   1   2   8        6.35       16.72      1.69 o 
   2   2   8      511.91      541.87      6.22 o 
   3   2   8      132.59      138.13      4.53 o 
   4   2   8      529.22      550.92     10.19 o 
   5   2   8      250.76      243.37      5.96 o 
   6   2   8      217.04      207.13      5.76 o 
   7   2   8        4.60        3.24      4.22 o 
   8   2   8       29.84       37.02      5.11 o 
   9   2   8       69.26       82.36      6.72 o 
 -11   3   8       66.32       74.44      5.90 o 
 -10   3   8        2.70       10.68      4.58 o 
  -9   3   8       52.95       47.90      4.60 o 
  -8   3   8      112.00      119.42      5.00 o 
  -7   3   8     3439.26     3375.21     37.43 o 
  -6   3   8     2670.42     2630.94     29.52 o 
  -5   3   8      726.40      701.26      9.99 o 
  -4   3   8     1691.84     1673.23     14.61 o 
  -3   3   8       27.35       55.97      2.01 o 
  -2   3   8      246.18      305.49      4.17 o 
  -1   3   8      176.76      207.18      3.34 o 
   0   3   8     1920.41     2180.80     19.18 o 
   1   3   8     1509.30     1596.79     14.24 o 
   2   3   8      223.59      209.15      5.25 o 
   3   3   8     3785.45     3719.00     33.46 o 
   4   3   8      131.99      105.43      5.65 o 
   5   3   8      647.39      637.50     10.07 o 
   6   3   8      421.45      425.12      8.07 o 
   7   3   8        2.30        8.40      4.21 o 
   8   3   8        5.57       12.03      4.97 o 
   9   3   8       24.71       29.06      5.73 o 
 -11   4   8      517.36      518.72     10.68 o 
 -10   4   8     1699.89     1709.90     20.90 o 
  -9   4   8     3070.43     3081.13     33.33 o 
  -8   4   8     1857.22     1855.22     22.71 o 
  -7   4   8     5980.08     5745.25     65.65 o 
  -6   4   8       67.66       57.50      3.64 o 
  -5   4   8      266.09      291.58      5.82 o 
  -4   4   8      514.91      490.05      7.01 o 
  -3   4   8     2888.37     2882.75     25.60 o 
  -2   4   8     2797.62     2658.52     21.30 o 
  -1   4   8     2532.94     2437.86     24.62 o 
   0   4   8     7717.25     7645.85     64.14 o 
   1   4   8      483.37      492.98      5.99 o 
   2   4   8     1191.17     1192.28     12.19 o 
   3   4   8        3.05       17.19      3.67 o 
   4   4   8     3328.50     3236.47     38.84 o 
   5   4   8     1058.75     1054.16     17.96 o 
   6   4   8     2107.40     2033.16     22.74 o 
   7   4   8     1078.02     1076.81     14.33 o 
   8   4   8      654.53      660.92     11.05 o 
   9   4   8      146.09      170.19      8.15 o 
 -10   5   8      156.27      145.93      6.92 o 
  -9   5   8       28.29       24.67      4.14 o 
  -8   5   8      321.24      298.88      8.11 o 
  -7   5   8     1070.46     1046.32     13.39 o 
  -6   5   8     2009.83     1987.79     21.95 o 
  -5   5   8     1275.65     1276.74     13.93 o 
  -4   5   8     3594.71     3711.52     35.22 o 
  -3   5   8     1379.70     1353.22     15.95 o 
  -2   5   8      124.81      123.88      4.07 o 
  -1   5   8      296.58      288.59      4.44 o 
   0   5   8     2600.81     2747.04     24.12 o 
   1   5   8     1533.80     1463.51     17.01 o 
   2   5   8     1126.17     1079.20     26.10 o 
   3   5   8     2664.90     2473.52     30.31 o 
   4   5   8     1374.28     1344.90     17.04 o 
   5   5   8     1842.05     1777.36     23.36 o 
   6   5   8        2.81       12.43      4.46 o 
   7   5   8        9.30       13.22      4.86 o 
   8   5   8      667.85      693.85     12.62 o 
   9   5   8       45.83       49.21      6.82 o 
 -10   6   8        1.72       -2.63      5.18 o 
  -9   6   8       14.87       14.28      4.90 o 
  -8   6   8     1016.80      930.35     13.88 o 
  -7   6   8      271.54      263.98      7.94 o 
  -6   6   8       19.33       17.78      3.46 o 
  -5   6   8      438.32      401.36      7.47 o 
  -4   6   8      374.16      358.91      6.39 o 
  -3   6   8       92.84       90.14      3.54 o 
  -2   6   8      823.45      766.04     16.94 o 
  -1   6   8      494.55      485.92      6.84 o 
   0   6   8      220.53      219.33      6.35 o 
   1   6   8       39.48       37.04      3.60 o 
   2   6   8       40.04       42.53      4.04 o 
   3   6   8      140.45      139.39      4.93 o 
   4   6   8       67.90       70.87      4.67 o 
   5   6   8      117.24      111.16      6.98 o 
   6   6   8      145.94      157.46      8.83 o 
   7   6   8      184.32      167.56      8.12 o 
   8   6   8        2.78        0.32      5.15 o 
 -10   7   8        7.95        6.49      5.43 o 
  -9   7   8       12.34        9.77      5.47 o 
  -8   7   8      215.43      219.42      7.18 o 
  -7   7   8       14.90       15.65      4.77 o 
  -6   7   8     1376.13     1367.46     17.70 o 
  -5   7   8       16.35       18.85      3.02 o 
  -4   7   8     1747.07     1703.83     16.14 o 
  -3   7   8      811.38      789.57      9.87 o 
  -2   7   8      123.09      118.91      3.97 o 
  -1   7   8      638.77      626.17      8.13 o 
   0   7   8        5.09        3.24      2.76 o 
   1   7   8     1113.17     1075.72     15.36 o 
   2   7   8      514.81      486.89      9.24 o 
   3   7   8      511.32      477.24      8.83 o 
   4   7   8      503.89      502.95      9.41 o 
   5   7   8     1149.46     1117.59     15.59 o 
   6   7   8        4.39        7.35      4.92 o 
   7   7   8        4.79       13.68      5.37 o 
   8   7   8        3.41        7.73      5.84 o 
  -9   8   8     1722.15     1743.87     24.63 o 
  -8   8   8     2057.64     2104.70     26.07 o 
  -7   8   8      747.43      795.23     12.73 o 
  -6   8   8      176.93      178.29      5.41 o 
  -5   8   8      661.28      650.73      8.31 o 
  -4   8   8      639.69      646.18      8.95 o 
  -3   8   8      473.63      498.65      7.68 o 
  -2   8   8     4146.57     4145.20     39.82 o 
  -1   8   8     2980.59     2854.84     36.54 o 
   0   8   8     2607.42     2554.35     29.20 o 
   1   8   8     2984.87     2904.12     35.51 o 
   2   8   8      165.00      161.55      7.13 o 
   3   8   8      128.19      121.91      5.39 o 
   4   8   8      522.46      497.71      9.70 o 
   5   8   8      536.83      510.63     10.09 o 
   6   8   8      961.89      934.29     14.62 o 
   7   8   8      116.11      131.36      6.95 o 
  -8   9   8      183.27      177.56      6.81 o 
  -7   9   8     1264.54     1275.06     19.82 o 
  -6   9   8     3520.60     3370.88     36.26 o 
  -5   9   8     3308.80     3350.73     33.26 o 
  -4   9   8      288.25      318.56      6.73 o 
  -3   9   8       35.27       39.27      3.62 o 
  -2   9   8      696.74      678.95     10.67 o 
  -1   9   8      155.90      136.67      4.99 o 
   0   9   8       64.70       45.31      4.38 o 
   1   9   8       19.58       17.17      4.41 o 
   2   9   8     1699.92     1658.60     20.69 o 
   3   9   8     1913.42     1863.34     22.94 o 
   4   9   8     1074.49     1019.33     14.86 o 
   5   9   8      266.24      283.50      8.15 o 
   6   9   8       55.13       53.74      5.88 o 
   7   9   8        0.80        4.34      5.85 o 
  -7  10   8      404.43      386.22      9.76 o 
  -6  10   8      135.10      123.84      6.37 o 
  -5  10   8       37.13       38.99      4.39 o 
  -4  10   8      161.74      171.99      5.46 o 
  -3  10   8       75.78       84.32      4.90 o 
  -2  10   8      307.16      290.16      7.32 o 
  -1  10   8      114.84      124.44      5.53 o 
   0  10   8        4.37        5.49      2.59 o 
   1  10   8      668.55      606.17     10.55 o 
   2  10   8        8.44       10.62      4.60 o 
   3  10   8      314.53      300.86      8.16 o 
   4  10   8       76.46       73.07      5.64 o 
   5  10   8      443.23      408.17      9.85 o 
   6  10   8      104.36      109.40      6.86 o 
  -6  11   8      374.77      388.24      9.75 o 
  -5  11   8       23.91       28.28      4.58 o 
  -4  11   8      527.13      530.63      9.98 o 
  -3  11   8       31.73       27.45      4.70 o 
  -2  11   8       98.51      102.03      5.36 o 
  -1  11   8       21.23       25.59      4.94 o 
   0  11   8        3.10        4.68      4.94 o 
   1  11   8        4.90       10.91      4.73 o 
   2  11   8        3.61       -1.28      4.87 o 
   3  11   8       22.23       15.83      5.20 o 
   4  11   8       62.23       53.41      5.74 o 
   5  11   8      280.28      283.02      9.15 o 
  -5  12   8       92.70       99.00      6.14 o 
  -4  12   8      388.55      397.69      9.30 o 
  -3  12   8      858.04      909.79     13.51 o 
  -2  12   8      702.23      705.90     12.25 o 
  -1  12   8      965.22      969.95     14.83 o 
   0  12   8      207.69      230.56      8.36 o 
   1  12   8      915.31      890.60     14.93 o 
   2  12   8      136.89      146.05      6.88 o 
   3  12   8        7.14        2.28      5.37 o 
  -2  13   8      252.96      257.72      8.24 o 
  -1  13   8      135.20      122.64      7.27 o 
   0  13   8      135.60      128.98      6.77 o 
   1  13   8      374.82      398.61     13.79 o 
 -11   1   9      301.14      318.67      8.60 o 
 -10   1   9     1283.49     1159.18     16.88 o 
  -9   1   9     2757.93     2687.99     29.59 o 
  -8   1   9      347.76      343.05      7.42 o 
  -7   1   9     3070.97     2952.57     31.25 o 
  -6   1   9     1103.38     1071.37     16.33 o 
  -5   1   9      414.80      440.25      7.50 o 
  -4   1   9      113.26      129.64      3.25 o 
  -3   1   9      548.15      578.16      6.26 o 
  -2   1   9      825.41      829.85      8.04 o 
  -1   1   9      578.97      553.56      6.31 o 
   0   1   9     1113.35     1044.68     10.45 o 
   1   1   9      278.06      248.24      3.87 o 
   2   1   9      640.60      649.81      6.83 o 
   3   1   9      133.46      129.21      3.89 o 
   4   1   9      191.80      191.05      4.84 o 
   5   1   9     1955.64     1933.74     48.63 o 
   6   1   9      162.78      160.74      5.63 o 
   7   1   9      446.05      476.16      9.64 o 
   8   1   9      746.46      807.57     15.22 o 
   9   1   9      164.10      172.12      8.47 o 
 -11   2   9      875.67      849.81     13.45 o 
 -10   2   9      470.04      459.63      9.64 o 
  -9   2   9       25.24       12.10      4.32 o 
  -8   2   9      106.64      101.08      4.81 o 
  -7   2   9      375.29      376.96      7.33 o 
  -6   2   9     1911.11     1922.17     24.17 o 
  -5   2   9     7053.87     6904.45     68.44 o 
  -4   2   9     9989.43    10113.34     80.84 o 
  -3   2   9     3463.99     3342.68     27.55 o 
  -2   2   9     1121.05     1184.52     10.61 o 
  -1   2   9        3.45       11.39      1.32 o 
   0   2   9       39.82       53.28      2.10 o 
   1   2   9     1533.57     1565.65     14.22 o 
   2   2   9     1373.06     1329.03     12.48 o 
   3   2   9     3051.83     3051.09     27.87 o 
   4   2   9     3149.17     3122.17     32.45 o 
   5   2   9     2101.28     2085.47     28.60 o 
   6   2   9      163.50      164.04      5.79 o 
   7   2   9       32.08       29.43      4.79 o 
   8   2   9       62.45       64.85      5.70 o 
   9   2   9      138.90      142.77      8.02 o 
 -11   3   9      151.61      139.32      6.80 o 
 -10   3   9      677.47      632.87     11.19 o 
  -9   3   9      593.12      598.80     10.39 o 
  -8   3   9      307.31      334.04      7.44 o 
  -7   3   9      476.93      451.04     13.05 o 
  -6   3   9      501.52      498.57      8.47 o 
  -5   3   9      678.83      697.30     10.87 o 
  -4   3   9      849.76      907.65      9.24 o 
  -3   3   9      549.68      545.60      6.28 o 
  -2   3   9     1505.56     1526.14     14.00 o 
  -1   3   9     5817.89     5849.16     49.41 o 
   0   3   9     4347.57     4276.06     36.49 o 
   1   3   9      510.56      492.66      7.19 o 
   2   3   9     2414.50     2437.06     21.47 o 
   3   3   9     1550.80     1532.18     17.16 o 
   4   3   9      123.95      131.41      7.41 o 
   5   3   9      207.69      214.13      6.67 o 
   6   3   9     1155.82     1179.05     14.97 o 
   7   3   9      787.43      800.95     12.97 o 
   8   3   9     1388.23     1436.48     19.39 o 
   9   3   9       89.05      127.78      6.98 o 
 -10   4   9       19.91       20.16      5.16 o 
  -9   4   9       70.41       67.66      5.05 o 
  -8   4   9      120.70      112.55      5.75 o 
  -7   4   9      633.91      626.71     10.35 o 
  -6   4   9        7.06        9.30      3.29 o 
  -5   4   9       72.85       72.85      3.51 o 
  -4   4   9      168.49      156.49      3.77 o 
  -3   4   9        2.60        6.36      1.99 o 
  -2   4   9      419.76      472.69      5.78 o 
  -1   4   9       16.07       29.00      2.10 o 
   0   4   9      319.98      348.10      4.85 o 
   1   4   9       76.97       82.04      2.90 o 
   2   4   9      341.20      348.82      6.85 o 
   3   4   9      828.12      814.38     11.50 o 
   4   4   9      850.79      835.34     13.20 o 
   5   4   9      187.94      179.60      6.34 o 
   6   4   9       18.13       14.96      4.51 o 
   7   4   9       20.33       22.71      5.11 o 
   8   4   9      325.05      317.63      9.56 o 
 -10   5   9     1005.64     1052.58     15.03 o 
  -9   5   9       17.01       15.51      4.78 o 
  -8   5   9      266.14      277.02      9.10 o 
  -7   5   9      758.01      717.49     10.67 o 
  -6   5   9       43.16       50.59      3.77 o 
  -5   5   9      126.67      115.19      4.15 o 
  -4   5   9      236.87      235.35      5.97 o 
  -3   5   9      990.27      967.69     11.04 o 
  -2   5   9     1321.19     1273.83     13.64 o 
  -1   5   9     1097.20     1021.51     10.80 o 
   0   5   9     1623.64     1652.42     16.93 o 
   1   5   9      102.19       92.04      4.20 o 
   2   5   9     2324.67     2269.88     26.04 o 
   3   5   9       17.77       26.62      4.02 o 
   4   5   9      709.15      670.49     11.85 o 
   5   5   9       12.52       23.04      5.23 o 
   6   5   9       54.98       50.02      5.16 o 
   7   5   9       29.49       19.95      5.46 o 
   8   5   9      379.66      348.38      9.53 o 
 -10   6   9     1061.56     1056.40     16.25 o 
  -9   6   9       67.94       73.66      6.51 o 
  -8   6   9        1.88        4.92      3.56 o 
  -7   6   9     1458.69     1435.39     20.05 o 
  -6   6   9     1456.82     1476.15     18.74 o 
  -5   6   9     1916.14     1833.43     22.02 o 
  -4   6   9     2168.63     2113.18     21.35 o 
  -3   6   9     4442.41     4418.07     44.24 o 
  -2   6   9      717.29      728.21      9.80 o 
  -1   6   9      616.89      595.37     10.97 o 
   0   6   9      503.84      504.02      7.96 o 
   1   6   9      807.39      810.53     13.66 o 
   2   6   9     1448.56     1369.50     20.42 o 
   3   6   9     1844.03     1836.56     42.13 o 
   4   6   9      676.35      676.40     11.76 o 
   5   6   9     2945.02     2752.84     34.59 o 
   6   6   9       42.40       55.19      5.43 o 
   7   6   9      214.13      212.32      7.64 o 
   8   6   9       76.32       87.18     10.35 o 
  -9   7   9     2334.10     2328.57     34.12 o 
  -8   7   9     1600.13     1542.88     20.39 o 
  -7   7   9      785.70      792.45     12.71 o 
  -6   7   9     2396.57     2374.25     29.01 o 
  -5   7   9      140.86      146.52      4.40 o 
  -4   7   9      245.76      241.84      5.19 o 
  -3   7   9       21.88       27.05      3.41 o 
  -2   7   9     2307.28     2317.89     26.43 o 
  -1   7   9      554.66      546.28     12.47 o 
   0   7   9     2822.84     2732.43     30.89 o 
   1   7   9      327.10      289.18     13.28 o 
   2   7   9       94.03      101.98      5.23 o 
   3   7   9      351.02      348.01      7.84 o 
   4   7   9        6.18        5.23      3.72 o 
   5   7   9     1121.35     1083.82     16.74 o 
   6   7   9      265.81      259.35      7.79 o 
   7   7   9     1402.45     1388.97     36.18 o 
  -8   8   9        4.00        7.60      5.23 o 
  -7   8   9      149.70      143.19      6.33 o 
  -6   8   9       92.54       90.23      4.63 o 
  -5   8   9     2706.47     2640.04     27.04 o 
  -4   8   9      478.53      445.29      7.62 o 
  -3   8   9      305.43      289.27      6.23 o 
  -2   8   9      210.98      237.85      7.49 o 
  -1   8   9      167.40      163.17      5.17 o 
   0   8   9      890.41      888.72     14.58 o 
   1   8   9      376.52      349.67      8.34 o 
   2   8   9       27.23       23.10      4.18 o 
   3   8   9       43.93       44.40      5.16 o 
   4   8   9      475.45      463.59     13.57 o 
   5   8   9      325.58      258.45      8.38 o 
   6   8   9       11.57       19.73      5.64 o 
   7   8   9      115.00      127.92      7.63 o 
  -8   9   9      168.35      179.67      7.60 o 
  -7   9   9       70.40       70.11      4.94 o 
  -6   9   9       22.97       22.53      4.96 o 
  -5   9   9       36.58       27.35      4.44 o 
  -4   9   9       67.70       80.93      4.37 o 
  -3   9   9      197.21      197.45      5.38 o 
  -2   9   9      275.79      267.32      7.73 o 
  -1   9   9        4.29       10.28      4.14 o 
   0   9   9      606.51      570.22     10.11 o 
   1   9   9      522.53      500.15      9.71 o 
   2   9   9       47.35       54.42      4.89 o 
   3   9   9      114.39      108.56      5.85 o 
   4   9   9       74.06       56.76      5.12 o 
   5   9   9        1.16        2.24      2.24 o 
   6   9   9      219.68      189.97     10.70 o 
  -7  10   9      405.84      426.87     10.42 o 
  -6  10   9     1334.85     1301.71     18.25 o 
  -5  10   9      525.55      534.97     10.77 o 
  -4  10   9     1786.04     1847.79     20.15 o 
  -3  10   9     1937.47     1946.19     22.52 o 
  -2  10   9     1000.52      998.33     13.63 o 
  -1  10   9       23.25       18.35      4.39 o 
   0  10   9        0.65        5.30      4.78 o 
   1  10   9      726.11      661.95     11.24 o 
   2  10   9      768.73      789.85     12.80 o 
   3  10   9      601.62      568.94     10.80 o 
   4  10   9      413.25      415.28     10.49 o 
   5  10   9      709.72      710.22     13.91 o 
  -6  11   9      152.68      168.41      7.27 o 
  -5  11   9      408.80      425.00      9.37 o 
  -4  11   9      161.07      161.44      6.44 o 
  -3  11   9      508.29      501.49      9.95 o 
  -2  11   9      574.88      593.67     10.87 o 
  -1  11   9     1116.62     1132.76     16.10 o 
   0  11   9      584.10      575.07     12.63 o 
   1  11   9     1439.52     1439.59     19.28 o 
   2  11   9      296.27      264.92      8.07 o 
   3  11   9      189.76      184.68      7.37 o 
   4  11   9       20.85       12.16      4.42 o 
  -4  12   9      214.65      213.72      7.19 o 
  -3  12   9       21.54       22.92      5.61 o 
  -2  12   9      725.43      734.73     12.82 o 
  -1  12   9       64.53       76.92      8.02 o 
   0  12   9        0.70       -0.44      5.69 o 
   1  12   9      386.48      398.14      9.94 o 
   2  12   9      135.63      145.49      7.47 o 
 -10   0  10      704.40      675.89     23.62 o 
  -9   0  10     1830.87     1839.20     30.75 o 
  -8   0  10      657.68      624.91     14.35 o 
  -7   0  10     6140.05     6061.82     86.41 o 
  -6   0  10     1391.45     1413.51     26.17 o 
  -5   0  10     2796.28     2836.43     41.92 o 
  -4   0  10      385.66      392.39      8.67 o 
  -3   0  10     3431.98     3352.43     42.77 o 
  -2   0  10     2005.97     1998.94     23.99 o 
  -1   0  10     2587.97     2434.11     35.43 o 
   0   0  10     3020.47     3019.65     38.22 o 
   1   0  10     3223.94     3238.35     37.95 o 
   2   0  10     3564.94     3546.80     41.62 o 
   3   0  10     1045.27     1027.17     15.70 o 
   4   0  10      337.42      332.17      9.24 o 
   5   0  10       27.94       37.81      5.30 o 
   6   0  10      839.55      727.92    134.98 o 
   7   0  10      468.73      488.90     16.21 o 
   8   0  10      554.37      585.77     18.19 o 
 -10   1  10      797.33      794.02     12.67 o 
  -9   1  10       72.26       76.95      5.18 o 
  -8   1  10      307.21      309.35      7.38 o 
  -7   1  10      402.76      384.12      7.63 o 
  -6   1  10     1709.79     1693.31     20.19 o 
  -5   1  10      297.32      292.72      7.04 o 
  -4   1  10     1134.27     1079.46     11.29 o 
  -3   1  10     1345.71     1377.34     12.71 o 
  -2   1  10     2330.21     2283.99     19.92 o 
  -1   1  10      393.12      387.86      5.64 o 
   0   1  10      997.53     1001.31      9.78 o 
   1   1  10       42.85       40.55      2.99 o 
   2   1  10      914.91      963.74      9.37 o 
   3   1  10     1311.24     1294.89     13.94 o 
   4   1  10      878.01      882.56     10.67 o 
   5   1  10      778.39      764.59     11.52 o 
   6   1  10      655.09      607.11     21.02 o 
   7   1  10      431.20      423.03     10.62 o 
   8   1  10       13.00       23.70      6.46 o 
 -10   2  10        1.17       -3.53      4.88 o 
  -9   2  10       90.72       78.52      5.27 o 
  -8   2  10      398.80      401.97      8.23 o 
  -7   2  10      304.15      312.60      8.13 o 
  -6   2  10        5.80        2.12      3.29 o 
  -5   2  10      248.33      251.82      5.72 o 
  -4   2  10      409.07      421.57      6.27 o 
  -3   2  10      512.39      502.58      5.77 o 
  -2   2  10       26.13       34.96      2.94 o 
  -1   2  10      602.48      633.35      6.41 o 
   0   2  10       16.81       20.25      1.74 o 
   1   2  10      109.18      113.39      2.82 o 
   2   2  10      198.42      204.74      3.96 o 
   3   2  10       49.29       46.11      3.21 o 
   4   2  10      200.04      195.52      6.96 o 
   5   2  10        4.52        1.04      3.79 o 
   6   2  10       69.66       45.50      7.22 o 
   7   2  10        1.17        0.84      4.81 o 
   8   2  10       72.72       66.15      6.87 o 
 -10   3  10       58.03       66.30      5.70 o 
  -9   3  10       33.21       37.27      4.81 o 
  -8   3  10      373.37      350.37      8.36 o 
  -7   3  10       60.93       54.91      5.78 o 
  -6   3  10       19.98       25.14      3.98 o 
  -5   3  10      773.38      735.83      9.97 o 
  -4   3  10      822.47      795.93      9.80 o 
  -3   3  10     1159.65     1121.21     15.61 o 
  -2   3  10     2701.17     2811.23     22.50 o 
  -1   3  10      354.58      355.51      4.62 o 
   0   3  10       76.68       84.22      2.46 o 
   1   3  10      299.37      318.48      4.66 o 
   2   3  10     4246.02     4218.15     42.86 o 
   3   3  10      414.32      398.40      7.94 o 
   4   3  10     1116.71     1133.32     15.09 o 
   5   3  10      596.58      595.55     15.87 o 
   6   3  10      101.13      102.18      6.31 o 
   7   3  10       86.23       82.99      6.42 o 
   8   3  10      224.50      204.09      8.28 o 
 -10   4  10      365.28      361.88      8.89 o 
  -9   4  10     1507.57     1531.63     19.07 o 
  -8   4  10     4997.15     4984.87     54.43 o 
  -7   4  10     1091.19     1075.66     14.78 o 
  -6   4  10     2509.08     2441.87     28.19 o 
  -5   4  10      823.71      802.73     12.39 o 
  -4   4  10       15.42       23.50      3.10 o 
  -3   4  10       75.54       87.14      3.28 o 
  -2   4  10     1752.80     1736.14     16.90 o 
  -1   4  10     3200.44     3188.40     27.89 o 
   0   4  10     3025.81     3024.37     26.51 o 
   1   4  10     5144.06     5042.80     60.73 o 
   2   4  10      602.08      592.67      9.40 o 
   3   4  10      113.65      104.82      6.23 o 
   4   4  10      396.46      403.96     11.01 o 
   5   4  10      279.82      305.94      8.77 o 
   6   4  10      119.45      148.95      6.60 o 
   7   4  10      106.00      105.67      6.69 o 
   8   4  10      539.75      604.66     13.13 o 
  -9   5  10      649.51      596.08     11.12 o 
  -8   5  10       18.18       12.51      4.73 o 
  -7   5  10      179.42      163.91      5.57 o 
  -6   5  10      387.63      381.22      7.98 o 
  -5   5  10     1791.65     1706.93     41.78 o 
  -4   5  10      797.37      803.99      9.87 o 
  -3   5  10     6257.76     6365.27     53.68 o 
  -2   5  10     1345.11     1283.97     13.96 o 
  -1   5  10      814.54      796.89      9.65 o 
   0   5  10        5.42        4.85      3.12 o 
   1   5  10       55.68       50.05      4.56 o 
   2   5  10      525.44      515.52      8.89 o 
   3   5  10      491.21      503.67      8.97 o 
   4   5  10      252.66      269.44      7.79 o 
   5   5  10     1674.30     1630.71     22.62 o 
   6   5  10      785.42      769.38     13.74 o 
   7   5  10       18.86       26.06      5.71 o 
  -9   6  10       44.50       34.09      7.33 o 
  -8   6  10       58.83       63.72      5.99 o 
  -7   6  10      537.68      534.62     10.06 o 
  -6   6  10      338.24      318.01      7.78 o 
  -5   6  10       10.86       10.57      4.70 o 
  -4   6  10       33.35       37.00      3.01 o 
  -3   6  10        3.75        9.33      2.94 o 
  -2   6  10      190.39      203.25      4.85 o 
  -1   6  10      200.86      216.61      4.89 o 
   0   6  10      531.84      518.50     10.12 o 
   1   6  10       20.79       31.64      4.09 o 
   2   6  10      460.07      442.88      8.97 o 
   3   6  10        0.44        0.46      3.39 o 
   4   6  10      111.18      111.25      6.11 o 
   5   6  10        3.58       13.33      4.68 o 
   6   6  10       94.52      101.86      6.61 o 
   7   6  10      280.55      302.54      9.36 o 
  -9   7  10       57.07       64.76      6.31 o 
  -8   7  10       84.78       98.26      6.50 o 
  -7   7  10      141.30      140.12      6.61 o 
  -6   7  10      399.35      402.17      9.16 o 
  -5   7  10      379.70      342.57      6.90 o 
  -4   7  10      546.60      493.70      8.36 o 
  -3   7  10     1806.23     1800.51     18.99 o 
  -2   7  10      187.21      188.21      5.86 o 
  -1   7  10        3.73        1.93      1.80 o 
   0   7  10       69.54       73.13      4.81 o 
   1   7  10        2.58        0.19      3.30 o 
   2   7  10      154.05      156.23      5.59 o 
   3   7  10      118.50       99.19      9.25 o 
   4   7  10       54.49       51.26      5.45 o 
   5   7  10      775.54      755.52     13.53 o 
   6   7  10      331.53      277.09     12.54 o 
  -8   8  10     1516.20     1581.01     27.68 o 
  -7   8  10     1669.81     1695.46     20.48 o 
  -6   8  10      192.53      197.97      5.84 o 
  -5   8  10      249.41      230.42      6.91 o 
  -4   8  10      128.93      120.33      4.66 o 
  -3   8  10       41.61       29.60      3.46 o 
  -2   8  10      888.99      880.34     14.11 o 
  -1   8  10     1145.49     1119.01     18.03 o 
   0   8  10     4848.91     4713.70     55.57 o 
   1   8  10      862.18      819.65     15.04 o 
   2   8  10       67.77       60.62      4.64 o 
   3   8  10      384.15      383.12      8.96 o 
   4   8  10      128.10      122.03      6.12 o 
   5   8  10       24.99       28.11      5.47 o 
   6   8  10        3.74        4.17      5.52 o 
  -7   9  10       57.19       55.47      5.09 o 
  -6   9  10       49.50       61.56      5.71 o 
  -5   9  10       27.73       39.05      5.06 o 
  -4   9  10     1291.94     1289.22     15.22 o 
  -3   9  10     1871.52     1863.35     21.53 o 
  -2   9  10      453.13      460.77      9.17 o 
  -1   9  10     1696.53     1583.27     20.06 o 
   0   9  10       75.83       80.33      5.45 o 
   1   9  10      701.27      682.55     11.57 o 
   2   9  10      685.31      659.45     11.50 o 
   3   9  10     1295.17     1246.37     17.25 o 
   4   9  10     1009.04     1071.25     15.83 o 
   5   9  10      568.87      527.77     14.78 o 
  -6  10  10      171.06      168.35      7.45 o 
  -5  10  10      422.47      404.40      9.59 o 
  -4  10  10      603.30      606.10     10.57 o 
  -3  10  10       55.05       56.78      5.13 o 
  -2  10  10      292.31      307.16      8.33 o 
  -1  10  10      356.00      357.25      8.79 o 
   0  10  10      520.59      536.74     14.94 o 
   1  10  10       30.83       41.13      5.20 o 
   2  10  10       90.63       91.26      5.89 o 
   3  10  10        1.69        8.28      5.29 o 
   4  10  10        6.90        3.50      5.42 o 
  -4  11  10       20.04       15.57      5.28 o 
  -3  11  10       42.28       43.40      5.61 o 
  -2  11  10      115.15      135.87      6.56 o 
  -1  11  10       52.22       51.66      5.93 o 
   0  11  10        5.17       18.27      5.81 o 
   1  11  10        0.77       -2.70      4.97 o 
   2  11  10       75.85       72.87      6.14 o 
 -10   1  11       84.06       80.99      5.93 o 
  -9   1  11      740.00      761.02     11.94 o 
  -8   1  11      766.19      742.98     11.38 o 
  -7   1  11      138.96      141.42      5.61 o 
  -6   1  11      335.47      336.09      7.23 o 
  -5   1  11      460.41      440.65      7.74 o 
  -4   1  11      338.99      335.99      6.00 o 
  -3   1  11      455.65      455.01      6.09 o 
  -2   1  11      341.14      355.30      5.31 o 
  -1   1  11      700.40      643.56      8.31 o 
   0   1  11     1136.54     1172.12     11.89 o 
   1   1  11     2533.24     2548.14     21.58 o 
   2   1  11     1661.33     1665.19     15.51 o 
   3   1  11       43.78       46.22      3.29 o 
   4   1  11     1189.08     1137.35     15.09 o 
   5   1  11       44.16       51.24      4.66 o 
   6   1  11        2.69        5.15      5.16 o 
   7   1  11        5.34        3.99      5.96 o 
 -10   2  11     1568.02     1653.03     20.54 o 
  -9   2  11      519.47      535.33     10.06 o 
  -8   2  11     1941.39     1878.97     23.04 o 
  -7   2  11       12.92       12.65      2.41 o 
  -6   2  11     1136.34     1178.16     15.35 o 
  -5   2  11     3361.44     3335.95     36.62 o 
  -4   2  11     1055.18      998.03     12.19 o 
  -3   2  11     3734.29     3774.30     31.18 o 
  -2   2  11     3374.40     3331.93     27.61 o 
  -1   2  11      147.58      127.60      3.74 o 
   0   2  11     1344.17     1390.18     12.32 o 
   1   2  11     1606.72     1599.77     15.52 o 
   2   2  11      692.24      705.45      8.37 o 
   3   2  11     1098.62     1141.57     13.93 o 
   4   2  11     1059.27     1072.35     13.67 o 
   5   2  11      592.66      638.57     10.79 o 
   6   2  11      306.06      333.70      9.26 o 
   7   2  11      835.66      854.53     15.15 o 
 -10   3  11        1.67        1.17      5.19 o 
  -9   3  11      218.50      235.99      7.16 o 
  -8   3  11     1173.92     1131.94     14.97 o 
  -7   3  11     4574.12     4564.41     53.59 o 
  -6   3  11     2284.20     2297.50     26.58 o 
  -5   3  11      685.69      675.70      9.58 o 
  -4   3  11      668.05      649.27      9.10 o 
  -3   3  11      671.40      672.22      8.02 o 
  -2   3  11      466.18      455.00      7.32 o 
  -1   3  11       43.17       51.71      2.34 o 
   0   3  11     1733.53     1733.11     15.98 o 
   1   3  11     2510.27     2521.12     26.27 o 
   2   3  11     1631.69     1573.62     19.16 o 
   3   3  11      237.68      261.17      6.78 o 
   4   3  11       26.56       28.89      4.29 o 
   5   3  11        5.43        6.32      4.37 o 
   6   3  11       55.43       50.84      6.52 o 
   7   3  11      451.38      479.50     12.54 o 
  -9   4  11      376.36      345.59      9.77 o 
  -8   4  11      196.42      210.92      6.82 o 
  -7   4  11        1.34       -3.01      4.03 o 
  -6   4  11       56.26       53.29      4.69 o 
  -5   4  11       16.95       20.57      3.61 o 
  -4   4  11        1.15        3.41      3.16 o 
  -3   4  11      365.87      392.89      6.07 o 
  -2   4  11       72.05       83.41      3.25 o 
  -1   4  11      515.31      519.10      6.89 o 
   0   4  11        4.46        5.94      2.41 o 
   1   4  11     1213.17     1189.89     16.47 o 
   2   4  11       83.54       86.73      4.35 o 
   3   4  11      483.26      468.58     13.86 o 
   4   4  11      233.39      214.92      6.52 o 
   5   4  11        4.72        6.21      4.41 o 
   6   4  11      212.10      217.75     12.48 o 
   7   4  11       49.06       46.57      6.75 o 
  -9   5  11      309.18      289.69      8.30 o 
  -8   5  11      283.13      286.98      8.67 o 
  -7   5  11      238.27      246.26      7.27 o 
  -6   5  11     2292.99     2219.43     26.45 o 
  -5   5  11      645.92      660.35     10.38 o 
  -4   5  11      200.48      216.54      5.52 o 
  -3   5  11        1.19        4.56      2.76 o 
  -2   5  11      128.32      125.21      3.98 o 
  -1   5  11      165.66      168.80      4.51 o 
   0   5  11      396.95      380.92      9.29 o 
   1   5  11      812.65      789.40     12.38 o 
   2   5  11      415.05      424.92      8.41 o 
   3   5  11      983.31      899.44     13.81 o 
   4   5  11      375.84      379.64      9.07 o 
   5   5  11      138.68      132.02      7.25 o 
   6   5  11       76.01       76.70      5.68 o 
   7   5  11      162.72      174.00      8.11 o 
  -8   6  11      367.58      400.36     10.14 o 
  -7   6  11        0.49        0.50      4.63 o 
  -6   6  11      321.79      333.74      8.66 o 
  -5   6  11      887.25      841.48     22.19 o 
  -4   6  11      137.43      132.55      4.29 o 
  -3   6  11     3872.55     3851.20     37.31 o 
  -2   6  11     2254.43     2304.98     23.40 o 
  -1   6  11     2273.32     2263.10     24.77 o 
   0   6  11       91.76       96.88      4.65 o 
   1   6  11       37.40       39.37      4.48 o 
   2   6  11      279.92      299.79      7.88 o 
   3   6  11      841.84      865.38     13.15 o 
   4   6  11      470.76      458.15     10.32 o 
   5   6  11      457.53      459.62     11.10 o 
   6   6  11     1636.97     1656.11     23.62 o 
  -8   7  11      732.40      741.33     13.03 o 
  -7   7  11     1655.70     1693.76     21.90 o 
  -6   7  11      882.15      927.48     12.99 o 
  -5   7  11      406.71      410.20      8.69 o 
  -4   7  11      331.13      334.42      7.65 o 
  -3   7  11       65.44       62.16      4.20 o 
  -2   7  11       48.59       54.95      4.17 o 
  -1   7  11     1164.61     1205.45     15.95 o 
   0   7  11      626.96      616.91     10.42 o 
   1   7  11     2162.56     2179.21     28.21 o 
   2   7  11     3522.09     3449.74     46.13 o 
   3   7  11      550.73      567.20     11.55 o 
   4   7  11       74.25       74.98      6.30 o 
   5   7  11        5.97        4.23      5.13 o 
  -7   8  11       24.89       17.47      4.24 o 
  -6   8  11       94.17       89.13      5.25 o 
  -5   8  11       43.57       35.07      4.70 o 
  -4   8  11      457.26      458.17      9.33 o 
  -3   8  11        8.65        8.85      4.10 o 
  -2   8  11        5.56        7.54      4.02 o 
  -1   8  11      377.28      339.46      8.94 o 
   0   8  11       78.00       81.86      6.48 o 
   1   8  11      712.73      675.95     11.19 o 
   2   8  11       58.60       57.88      5.15 o 
   3   8  11       22.92       31.90      5.55 o 
   4   8  11      484.97      456.55      9.99 o 
   5   8  11       64.88       62.71      5.75 o 
  -6   9  11      150.96      153.39      6.92 o 
  -5   9  11      869.10      845.26     13.69 o 
  -4   9  11      356.29      344.55      8.91 o 
  -3   9  11        0.98       -1.03      3.24 o 
  -2   9  11      145.71      154.61      8.86 o 
  -1   9  11        7.62        5.73      2.55 o 
   0   9  11      319.20      293.76      9.74 o 
   1   9  11      157.26      151.13      6.99 o 
   2   9  11       85.92       88.31      5.78 o 
   3   9  11       54.11       55.13      5.66 o 
   4   9  11      457.56      442.94     10.37 o 
  -5  10  11     1802.32     1848.75     26.26 o 
  -4  10  11     1067.80     1021.50     15.58 o 
  -3  10  11      811.59      857.38     15.36 o 
  -2  10  11      403.72      409.64     16.40 o 
  -1  10  11      558.02      551.06     10.88 o 
   0  10  11      193.14      204.21      7.69 o 
   1  10  11       48.02       51.54      5.63 o 
   2  10  11       35.88       33.99      5.73 o 
  -2  11  11       76.08       82.17      6.28 o 
  -1  11  11      331.29      346.39      9.15 o 
   0  11  11      534.19      531.85     11.90 o 
  -9   0  12      398.77      353.94     12.04 o 
  -8   0  12     2160.90     2117.29     39.58 o 
  -7   0  12      722.74      715.03     40.49 o 
  -6   0  12     6022.80     6036.55     86.05 o 
  -5   0  12     2796.15     2809.79     42.11 o 
  -4   0  12     3325.11     3420.40     56.20 o 
  -3   0  12      234.39      217.73      5.72 o 
  -2   0  12      210.81      212.22      9.73 o 
  -1   0  12        4.26        5.59      4.21 o 
   0   0  12     1170.75     1196.74     44.46 o 
   1   0  12      954.28      924.53     12.95 o 
   2   0  12      672.46      711.92     12.28 o 
   3   0  12     1056.52     1062.64     18.34 o 
   4   0  12     1122.90     1164.64     25.86 o 
   5   0  12        7.89        3.01      7.00 o 
   6   0  12      109.49      111.37     15.72 o 
   7   0  12      159.31      156.63     18.81 o 
  -9   1  12      402.64      407.56      9.22 o 
  -8   1  12      374.68      395.82     10.90 o 
  -7   1  12      292.75      273.39      6.78 o 
  -6   1  12      730.22      733.51     11.15 o 
  -5   1  12       43.38       45.89      3.78 o 
  -4   1  12      700.54      713.24     10.19 o 
  -3   1  12     3072.33     3148.10     27.30 o 
  -2   1  12     1846.09     1820.16     18.31 o 
  -1   1  12     2713.22     2797.57     28.56 o 
   0   1  12      137.76      148.12      6.67 o 
   1   1  12      182.10      177.53      4.14 o 
   2   1  12        9.84       13.63      2.94 o 
   3   1  12       61.94       70.81      4.32 o 
   4   1  12      424.10      431.12      9.18 o 
   5   1  12      731.45      727.95     13.24 o 
   6   1  12      454.78      490.22     11.48 o 
   7   1  12       88.43       27.70     15.27 o 
  -9   2  12      477.58      481.09      9.83 o 
  -8   2  12      121.65      127.31      6.17 o 
  -7   2  12       18.74       20.14      4.18 o 
  -6   2  12      538.71      512.26      9.30 o 
  -5   2  12      881.85      883.95     12.28 o 
  -4   2  12       22.23       22.43      3.16 o 
  -3   2  12        0.09        3.03      2.09 o 
  -2   2  12       27.84       26.90      2.01 o 
  -1   2  12      223.17      222.24      5.43 o 
   0   2  12      375.68      395.05      5.39 o 
   1   2  12       10.32       15.43      2.24 o 
   2   2  12      552.96      536.63     10.49 o 
   3   2  12        1.30       -1.72      3.79 o 
   4   2  12       84.55       85.28      5.38 o 
   5   2  12       92.90       97.10      6.10 o 
   6   2  12       32.15       28.24      6.54 o 
  -9   3  12      236.66      243.95      7.78 o 
  -8   3  12        6.27       14.85      4.55 o 
  -7   3  12     1483.70     1538.37     19.51 o 
  -6   3  12      208.61      211.73      6.16 o 
  -5   3  12      220.66      228.47      5.77 o 
  -4   3  12      504.86      511.39      8.53 o 
  -3   3  12     2587.47     2607.53     25.82 o 
  -2   3  12      246.44      250.54      4.56 o 
  -1   3  12      366.53      389.18      5.44 o 
   0   3  12       66.33       70.24      2.75 o 
   1   3  12      959.81      934.37     11.71 o 
   2   3  12        2.13        3.41      3.60 o 
   3   3  12       81.52       73.68      4.66 o 
   4   3  12      866.69      872.95     13.26 o 
   5   3  12       36.60       46.25      5.40 o 
   6   3  12      262.45      261.80     10.38 o 
  -9   4  12      137.63      146.42      6.50 o 
  -8   4  12      586.71      581.58     11.68 o 
  -7   4  12      595.24      625.48     13.05 o 
  -6   4  12     2329.30     2278.79     27.01 o 
  -5   4  12      732.11      703.82     10.97 o 
  -4   4  12     1912.15     1893.82     22.50 o 
  -3   4  12       19.27       20.31      2.67 o 
  -2   4  12        2.48        8.24      3.00 o 
  -1   4  12      383.11      382.97      6.48 o 
   0   4  12      416.96      443.16      9.88 o 
   1   4  12     2123.97     2104.20     26.76 o 
   2   4  12      643.94      649.26     10.55 o 
   3   4  12     2054.43     2048.07     24.69 o 
   4   4  12     1702.25     1643.80     20.88 o 
   5   4  12      603.40      632.73     11.50 o 
   6   4  12       10.09        7.88      5.91 o 
  -8   5  12      691.57      699.40     13.20 o 
  -7   5  12      197.32      189.91     12.36 o 
  -6   5  12      157.07      158.21      8.40 o 
  -5   5  12      261.47      268.91      7.00 o 
  -4   5  12      263.35      265.49      5.76 o 
  -3   5  12      677.13      664.98      9.14 o 
  -2   5  12     1742.86     1801.37     18.94 o 
  -1   5  12     1779.86     1751.72     19.92 o 
   0   5  12     1596.35     1596.28     19.71 o 
   1   5  12       28.62       29.17      4.28 o 
   2   5  12        0.81        5.31      3.96 o 
   3   5  12       46.28       36.32      4.56 o 
   4   5  12      887.17      836.42     13.16 o 
   5   5  12      630.68      621.84     16.82 o 
   6   5  12     1012.33      991.55     16.83 o 
  -8   6  12       86.76       86.58      6.69 o 
  -7   6  12      174.68      159.45      6.45 o 
  -6   6  12      141.14      145.62      5.96 o 
  -5   6  12      552.96      563.20      8.81 o 
  -4   6  12       80.01       77.02      4.45 o 
  -3   6  12        1.70        1.45      3.38 o 
  -2   6  12        7.22        6.80      3.79 o 
  -1   6  12        0.82        0.35      3.80 o 
   0   6  12        2.42        2.98      4.92 o 
   1   6  12       94.95      103.24      4.97 o 
   2   6  12       67.51       61.10      5.64 o 
   3   6  12       74.97       66.20      5.24 o 
   4   6  12      143.31      130.08      6.22 o 
   5   6  12       59.44       35.29      5.60 o 
  -7   7  12       56.02       68.31      5.84 o 
  -6   7  12        2.21        3.29      2.31 o 
  -5   7  12      822.74      775.57     11.19 o 
  -4   7  12       59.36       62.70      4.75 o 
  -3   7  12       31.72       30.11      4.27 o 
  -2   7  12      536.52      545.32      9.99 o 
  -1   7  12      406.65      400.11      8.71 o 
   0   7  12      237.32      242.62      7.49 o 
   1   7  12     1047.43     1056.63     15.06 o 
   2   7  12       15.12       17.96      4.73 o 
   3   7  12      170.30      145.59     11.03 o 
   4   7  12      147.66      155.15      6.64 o 
  -6   8  12     1709.15     1678.46     21.94 o 
  -5   8  12     1207.46     1190.18     18.25 o 
  -4   8  12      347.81      366.83     16.76 o 
  -3   8  12      162.89      182.85      6.96 o 
  -2   8  12      155.01      143.12      7.64 o 
  -1   8  12      201.82      192.16      6.61 o 
   0   8  12       19.86       17.08      5.09 o 
   1   8  12      714.52      698.24     16.48 o 
   2   8  12      941.55      941.63     17.31 o 
   3   8  12      455.73      452.05     11.45 o 
   4   8  12      497.87      470.69     17.67 o 
  -5   9  12      244.47      233.04      9.20 o 
  -4   9  12     1524.70     1484.87     27.03 o 
  -3   9  12      842.35      894.40     13.72 o 
  -2   9  12      793.55      774.74     12.63 o 
  -1   9  12     1480.43     1512.02     19.85 o 
   0   9  12       94.88      110.47      6.40 o 
   1   9  12      124.37      132.26      6.40 o 
   2   9  12       35.08       31.68      5.36 o 
  -3  10  12       71.64       74.06      9.18 o 
  -2  10  12       47.62       48.25      5.16 o 
  -1  10  12      171.63      159.29      8.39 o 
   0  10  12      329.54      350.96     13.49 o 
  -8   1  13       28.36       28.01      4.82 o 
  -7   1  13      155.94      164.10      6.20 o 
  -6   1  13      449.51      457.30      8.50 o 
  -5   1  13      740.67      748.26     11.15 o 
  -4   1  13     3446.40     3495.05     38.36 o 
  -3   1  13     1044.05     1082.82     12.11 o 
  -2   1  13       32.39       42.02      2.56 o 
  -1   1  13      129.36      144.60      4.75 o 
   0   1  13      462.93      431.55      9.53 o 
   1   1  13      484.99      532.61      6.63 o 
   2   1  13      578.79      577.11      8.97 o 
   3   1  13      769.91      805.74     12.11 o 
   4   1  13      194.00      210.93      6.50 o 
   5   1  13      918.30      907.36     15.16 o 
   6   1  13        7.60        8.53      6.73 o 
  -8   2  13      325.97      353.21      8.35 o 
  -7   2  13     1465.14     1481.44     18.20 o 
  -6   2  13      254.56      281.22      7.07 o 
  -5   2  13      208.80      213.58      7.06 o 
  -4   2  13      736.81      762.68     10.49 o 
  -3   2  13      900.00      882.84     10.48 o 
  -2   2  13     1092.06     1098.20     11.10 o 
  -1   2  13     2401.06     2441.41     25.62 o 
   0   2  13     1041.50     1091.07     14.04 o 
   1   2  13      951.18      961.27     12.10 o 
   2   2  13      610.64      607.59      9.98 o 
   3   2  13        0.50        4.80      4.17 o 
   4   2  13       42.68       52.79      5.37 o 
   5   2  13     1106.93     1173.15     17.93 o 
  -8   3  13      302.43      321.49      8.82 o 
  -7   3  13      436.15      453.10      9.36 o 
  -6   3  13      722.26      720.60     12.32 o 
  -5   3  13     1458.99     1422.89     18.12 o 
  -4   3  13     1450.05     1527.46     18.86 o 
  -3   3  13      542.56      535.37      7.89 o 
  -2   3  13      274.66      275.87      5.06 o 
  -1   3  13        0.31        2.08      2.41 o 
   0   3  13       36.10       57.65      3.36 o 
   1   3  13      983.04      962.07     13.39 o 
   2   3  13      381.27      439.12      8.68 o 
   3   3  13      404.59      432.24      9.01 o 
   4   3  13      666.12      649.59     12.02 o 
   5   3  13      241.32      278.58      8.79 o 
  -8   4  13      189.40      168.51      7.47 o 
  -7   4  13       87.86       75.22      5.80 o 
  -6   4  13      155.10      158.09      6.04 o 
  -5   4  13      187.19      186.61      6.64 o 
  -4   4  13        0.64       -0.55      3.65 o 
  -3   4  13       64.55       73.32      4.29 o 
  -2   4  13       17.36       18.77      3.33 o 
  -1   4  13        5.51        0.69      3.32 o 
   0   4  13      393.56      376.33      8.27 o 
   1   4  13        2.44        9.70      3.80 o 
   2   4  13        4.44        1.98      4.09 o 
   3   4  13      310.96      274.80     10.57 o 
   4   4  13       65.70       73.06      5.54 o 
   5   4  13        5.38        1.43      5.56 o 
  -7   5  13     1016.92      986.47     17.22 o 
  -6   5  13      540.48      557.56     12.66 o 
  -5   5  13      223.89      226.52      6.71 o 
  -4   5  13      539.05      572.96      8.60 o 
  -3   5  13      397.17      388.11     10.47 o 
  -2   5  13       87.12       89.57      4.45 o 
  -1   5  13       96.84       97.83      4.74 o 
   0   5  13      127.28      116.34      5.38 o 
   1   5  13      615.46      568.81     10.18 o 
   2   5  13      243.03      231.03      6.84 o 
   3   5  13      148.26      186.41      8.40 o 
   4   5  13       42.34       32.85      5.39 o 
  -7   6  13      404.08      398.87      9.52 o 
  -6   6  13        7.36       18.50      4.82 o 
  -5   6  13        8.58        8.15      3.88 o 
  -4   6  13      219.96      218.58      6.66 o 
  -3   6  13      291.23      305.97      7.77 o 
  -2   6  13     3209.85     3155.52     33.71 o 
  -1   6  13      648.26      667.43     11.03 o 
   0   6  13     1824.85     1857.07     25.21 o 
   1   6  13       28.73       22.67      4.60 o 
   2   6  13       46.15       53.77      6.29 o 
   3   6  13      164.29      174.98      6.71 o 
   4   6  13       45.14       34.16      5.55 o 
  -6   7  13      910.12      915.95     17.84 o 
  -5   7  13     1354.46     1390.97     18.61 o 
  -4   7  13     1701.28     1648.53     23.00 o 
  -3   7  13      233.22      234.51      7.13 o 
  -2   7  13      228.80      221.28      6.85 o 
  -1   7  13       68.74       69.81      5.17 o 
   0   7  13      329.28      316.48      9.33 o 
   1   7  13     1453.09     1453.22     19.12 o 
   2   7  13      164.08      181.93      6.74 o 
   3   7  13      278.63      275.89      8.13 o 
  -5   8  13      322.91      308.72     10.59 o 
  -4   8  13       85.90       87.11      7.34 o 
  -3   8  13      108.85      101.12      6.14 o 
  -2   8  13       85.74      119.49      9.32 o 
  -1   8  13      100.17      106.55      5.87 o 
   0   8  13       45.11       33.70      5.47 o 
   1   8  13       44.51       59.33      5.45 o 
   2   8  13       96.75       95.28      6.17 o 
  -2   9  13       49.42       60.37      7.00 o 
  -1   9  13       35.63       23.41      4.38 o 
   0   9  13       27.96       16.77      6.19 o 
  -7   0  14      397.36      377.88     11.86 o 
  -6   0  14     1538.84     1533.01     25.95 o 
  -5   0  14      176.37      182.42      7.71 o 
  -4   0  14       81.14       91.26      8.47 o 
  -3   0  14     1684.75     1688.29     25.57 o 
  -2   0  14     1188.83     1181.12     19.96 o 
  -1   0  14      131.95      173.80      9.15 o 
   0   0  14      393.81      365.06     13.21 o 
   1   0  14       30.59       43.90      4.36 o 
   2   0  14     2773.45     2902.84     55.72 o 
   3   0  14      829.36      898.91     20.50 o 
   4   0  14      593.22      610.25     17.10 o 
  -7   1  14     1138.26     1150.47     15.19 o 
  -6   1  14      420.18      442.50      8.61 o 
  -5   1  14      155.46      160.75      5.75 o 
  -4   1  14        3.09        8.98      3.52 o 
  -3   1  14       88.83       85.55      3.94 o 
  -2   1  14      580.50      620.71      9.45 o 
  -1   1  14      937.62      963.44     12.49 o 
   0   1  14      168.07      179.23      6.49 o 
   1   1  14     1035.50     1019.66     13.98 o 
   2   1  14      411.69      420.09      9.90 o 
   3   1  14       40.77       48.40      5.06 o 
   4   1  14        1.66       -4.06      5.69 o 
  -7   2  14        0.20       -0.08      4.39 o 
  -6   2  14      972.33      935.73     13.58 o 
  -5   2  14      122.33      136.19      5.20 o 
  -4   2  14        4.80        8.33      3.65 o 
  -3   2  14       11.12       11.65      3.14 o 
  -2   2  14        0.37       -0.97      3.30 o 
  -1   2  14        0.69        3.31      2.65 o 
   0   2  14       77.36       89.22      4.77 o 
   1   2  14        6.96        6.59      3.62 o 
   2   2  14        7.04        4.14      4.06 o 
   3   2  14       13.06       11.19      4.78 o 
   4   2  14       36.48       36.74      5.65 o 
  -7   3  14      546.16      557.76     11.28 o 
  -6   3  14      427.44      468.27      9.96 o 
  -5   3  14      208.68      186.60      6.18 o 
  -4   3  14       87.90       91.33      4.64 o 
  -3   3  14      129.58      130.01      4.59 o 
  -2   3  14      436.04      432.74      7.14 o 
  -1   3  14     1006.65      974.38     11.82 o 
   0   3  14      186.36      199.05      6.15 o 
   1   3  14      171.81      178.13      5.91 o 
   2   3  14     1224.81     1202.75     16.88 o 
   3   3  14        4.00        5.19      4.60 o 
   4   3  14       67.60       65.83      6.06 o 
  -7   4  14      665.98      655.01     12.47 o 
  -6   4  14      788.53      767.51     13.09 o 
  -5   4  14     1796.42     1814.35     22.42 o 
  -4   4  14     1380.07     1417.77     15.84 o 
  -3   4  14     1804.06     1855.63     22.42 o 
  -2   4  14     1124.42     1153.25     14.27 o 
  -1   4  14       67.32       84.42      4.50 o 
   0   4  14       29.56       31.46      4.28 o 
   1   4  14       29.71       38.05      4.42 o 
   2   4  14     1197.09     1194.64     16.57 o 
   3   4  14     1122.31     1110.42     19.29 o 
  -6   5  14      151.86      142.03      6.21 o 
  -5   5  14       88.37       92.24      4.67 o 
  -4   5  14       95.83       95.51      4.79 o 
  -3   5  14      127.78      130.65      5.30 o 
  -2   5  14     1113.50     1114.03     14.37 o 
  -1   5  14     1261.62     1326.90     17.41 o 
   0   5  14     1835.92     1782.48     23.83 o 
   1   5  14      469.35      494.77      9.57 o 
   2   5  14       68.50       86.86      5.52 o 
   3   5  14      406.78      351.44      8.90 o 
  -5   6  14       26.70       34.80      4.57 o 
  -4   6  14       11.23        8.15      5.17 o 
  -3   6  14        2.91        2.04      4.83 o 
  -2   6  14      272.99      244.11      7.82 o 
  -1   6  14       79.77       83.67      5.22 o 
   0   6  14      119.17      110.78      5.93 o 
   1   6  14       31.02       35.26      5.05 o 
   2   6  14       81.17       85.11      5.94 o 
  -4   7  14       53.58       62.49      6.11 o 
  -3   7  14       26.19       27.46      6.12 o 
  -2   7  14      142.02      132.21      6.12 o 
  -1   7  14      343.99      353.36      8.52 o 
   0   7  14      314.01      294.06      8.55 o 
   1   7  14      171.05      176.05      7.06 o 
  -6   1  15      520.70      514.68      9.46 o 
  -5   1  15     1443.58     1486.68     18.78 o 
  -4   1  15      396.33      438.93      8.88 o 
  -3   1  15      659.19      641.94     10.85 o 
  -2   1  15      598.45      641.20     10.89 o 
  -1   1  15        4.69        9.12      5.02 o 
   0   1  15      202.76      198.83      7.31 o 
   1   1  15       41.08       50.18      4.68 o 
   2   1  15       31.67       46.85      4.74 o 
   3   1  15       72.02       84.21      6.40 o 
  -6   2  15     1216.73     1291.54     18.66 o 
  -5   2  15      540.07      560.52     10.59 o 
  -4   2  15       62.25       75.90      5.02 o 
  -3   2  15        0.77        5.90      3.20 o 
  -2   2  15      644.25      669.67     10.90 o 
  -1   2  15      732.28      755.75     12.57 o 
   0   2  15      835.43      855.33     18.53 o 
   1   2  15      569.71      662.64     12.32 o 
   2   2  15     1027.26     1074.03     16.71 o 
   3   2  15      198.58      213.52      7.61 o 
  -5   3  15      272.99      288.60      7.84 o 
  -4   3  15      626.12      620.86      9.62 o 
  -3   3  15      955.94     1039.92     14.24 o 
  -2   3  15      719.78      742.29     11.25 o 
  -1   3  15       29.78       48.51      5.01 o 
   0   3  15        2.12       -2.17      4.94 o 
   1   3  15       67.00       95.64      5.03 o 
   2   3  15      212.34      213.77      6.97 o 
  -5   4  15        2.68        2.56      4.24 o 
  -4   4  15       32.60       33.32      4.24 o 
  -3   4  15       71.56       66.98      4.53 o 
  -2   4  15       38.52       33.97      4.25 o 
  -1   4  15       12.20       12.67      3.93 o 
   0   4  15      131.97      129.83      5.51 o 
   1   4  15      535.30      542.28     10.81 o 
   2   4  15       25.10       16.16      4.94 o 
  -4   5  15       20.77       20.19      4.60 o 
  -3   5  15      290.20      307.30     11.26 o 
  -2   5  15      191.38      193.73      6.89 o 
  -1   5  15        9.17       11.52      4.36 o 
   0   5  15      161.73      164.98      7.14 o 
   1   5  15        9.46        5.90      4.67 o 
  -2   6  15      110.69      138.17      6.40 o 
  -4   0  16      664.73      691.64     17.06 o 
  -3   0  16     3830.00     3911.56     63.77 o 
  -2   0  16     1468.00     1558.76     36.57 o 
  -1   0  16      674.35      665.40     21.94 o 
   0   0  16       97.67      126.23     11.88 o 
  -4   1  16      945.50      963.37     14.31 o 
  -3   1  16       13.58       11.77      5.43 o 
  -2   1  16      250.48      239.28     11.57 o 
  -1   1  16       87.98      102.13      7.32 o 
   0   1  16      756.82      759.84     17.41 o 
  -3   2  16       32.43       35.26      4.86 o 
  -2   2  16        0.22        1.56      5.15 o 
  -1   2  16       60.46       69.45      8.19 o 
   0   2  16       40.74       39.21      6.78 o 
  -2   3  16      180.96      184.40      7.57 o 
                                                 
